# Supplementary material for: Actinomycetota bioprospecting from ore-forming environments
Source: Microb Genom. 2024 May 14;10(5):001253. doi: 10.1099/mgen.0.001253 (PMC11165632; doi:10.1099/mgen.0.001253)
Supplement: Uncited Supplementary Data Sheet 1. [file mgen-10-01253-s002.xlsx]

## Sheet: INDEX
Tab#	Tab	Legends
2	Supplementary_Files INDEX	INDEX
3	Supplementary_Files S1_Metag_R1_rawCounts_KOs	Counts of the functional (KOs) and taxonomic profiles data: Raw data of the R1 library obtained from taxonomical identification and functional assignment analysis of the metagenome used for microbiome metabolic characterization.
4	Supplementary_Files S1_Metag_R2_rawCounts_KOs	Counts of the functional (KOs) and taxonomic profiles data: Raw data of the R2 library obtained from taxonomical identification and functional assignment analysis of the metagenome used for microbiome metabolic characterization.
5	Supplementary_Files S2_Venn_Diagram_txt	Venn diagrams file: Output file with the KOs arrangement obtained from https://bioinformatics.psb.ugent.be/webtools/Venn/ with default Symmetric/Colored parameters to the Venn diagram construction.
6	Supplementary_Files S3_MOLNETENHA-superclass-attri	GNPS Hits. A table containing information for all metabolites in our network, including hits with the GNPS library, is provided.
7	Supplementary_Files S4_relative_bacterial_abundance	Relative bacteria abundance. A table containing the relative abundance of bacteria phylum in the metagenomics samples.
8	Supplementary_Files S5_relative_actinomycetota_abundance	Relative actinomycetota abundance. A table containing the relative abundance of actinomycetota class, order, family, and genus in the metagenomics samples.
9	Supplementary_Files S6_Values_PMT	Bacterial metabolic profile data. A document detailing the relative abundance of each functional KEGG Ortholog, organized by metabolic module and environment. A table containing the relative orthologs abundance of PMT actinomycetota phylum in the metagenomic samples.
10	Supplementary_Files S6_Values_Topaz_mtn	Bacterial metabolic profile data. A document detailing the relative abundance of each functional KEGG Ortholog, organized by metabolic module and environment. A table containing the relative orthologs abundance of Topaz Mountain actinomycetota phylum in the metagenomic samples.
11	Supplementary_Files S6_KO_Modules	Relative actinomycetota ortholog abundances. A table displaying the organization of metabolic modules used in this analysis extracted from the KEGG-DB.
12	Supplementary_Files S6_Central_carb_metabolism	Relative actinomycetota ortholog abundances. A table containing the relative orthologs abundance of PMT &Topaz Mountain actinomycetota phylum related to carbohydrate metabolism in the metagenomic samples
13	Supplementary_Files S6_Other_carb_metabolism	Relative actinomycetota ortholog abundances. A table containing the relative orthologs abundance of PMT &Topaz Mountain actinomycetota phylum related to other carbohydrate metabolism in the metagenomic samples
14	Supplementary_Files S6_Carbon fixation	Relative actinomycetota ortholog abundances. A table containing the relative orthologs abundance of PMT &Topaz Mountain actinomycetota phylum related to carbon fixation metabolism in the metagenomic samples
15	Supplementary_Files S6_Methane metabolism	Relative actinomycetota ortholog abundances. A table containing the relative orthologs abundance of PMT &Topaz Mountain actinomycetota phylum related to Methane metabolism in the metagenomic samples
16	Supplementary_Files S6_Nitrogen metabolism	Relative actinomycetota ortholog abundances. A table containing the relative orthologs abundance of PMT &Topaz Mountain actinomycetota phylum related to Nitrogen metabolism in the metagenomic samples
17	Supplementary_Files S6_Sulfur_metabolism	Relative actinomycetota ortholog abundances. A table containing the relative orthologs abundance of PMT &Topaz Mountain actinomycetota phylum related to Sulfur metabolism in the metagenomic samples
18	Supplementary_Files S6_ATP_Synthesis	Relative actinomycetota ortholog abundances. A table containing the relative orthologs abundance of PMT &Topaz Mountain actinomycetota phylum related to Sulfur metabolism in the metagenomic samples
19	Supplementary_Files S6_Fatty acid metabolism	Relative actinomycetota ortholog abundances. A table containing the relative orthologs abundance of PMT &Topaz Mountain actinomycetota phylum related to fatty acid metabolism in the metagenomic samples
20	Supplementary_Files S6_Sterol synthesis	Relative actinomycetota ortholog abundances. A table containing the relative orthologs abundance of PMT &Topaz Mountain actinomycetota phylum related to sterol metabolism in the metagenomic samples
21	Supplementary_Files S6_Lipid Metabolism	Relative actinomycetota ortholog abundances. A table containing the relative orthologs abundance of PMT &Topaz Mountain actinomycetota phylum related to lipid metabolism in the metagenomic samples
22	Supplementary_Files S6_Purine Metabolism	Relative actinomycetota ortholog abundances. A table containing the relative orthologs abundance of PMT &Topaz Mountain actinomycetota phylum related to purine metabolism in the metagenomic samples
23	Supplementary_Files S6_Pyrimidine Metabolism	Relative actinomycetota ortholog abundances. A table containing the relative orthologs abundance of PMT &Topaz Mountain actinomycetota phylum related to pyrimidine metabolism in the metagenomic samples
24	Supplementary_Files S6_Serine&threonine_metabolism	Relative actinomycetota ortholog abundances. A table containing the relative orthologs abundance of PMT &Topaz Mountain actinomycetota phylum related to serine and threonine metabolism in the metagenomic samples
25	Supplementary_Files S6_Cysteine&methionine metabol	Relative actinomycetota ortholog abundances. A table containing the relative orthologs abundance of PMT &Topaz Mountain actinomycetota phylum related to cysteine and methionine metabolism in the metagenomic samples
26	Supplementary_Files S6_Branch-chain aminoacid metab	Relative actinomycetota ortholog abundances. A table containing the relative orthologs abundance of PMT &Topaz Mountain actinomycetota phylum related to branch chained aminoacid metabolism in the metagenomic samples
27	Supplementary_Files S6_Lysine metabolism	Relative actinomycetota ortholog abundances. A table containing the relative orthologs abundance of PMT &Topaz Mountain actinomycetota phylum related to lysine metabolism in the metagenomic samples
28	Supplementary_Files S6_Arginine&proline metabolism	Relative actinomycetota ortholog abundances. A table containing the relative orthologs abundance of PMT &Topaz Mountain actinomycetota phylum related to arginine and proline metabolism in the metagenomic samples
29	Supplementary_Files S6_Polyamine biosynthesis	Relative actinomycetota ortholog abundances. A table containing the relative orthologs abundance of PMT &Topaz Mountain actinomycetota phylum related to polyamine metabolism in the metagenomic samples
30	Supplementary_Files S6_Histidine metabolism	Relative actinomycetota ortholog abundances. A table containing the relative orthologs abundance of PMT &Topaz Mountain actinomycetota phylum related to histidine metabolism in the metagenomic samples
31	Supplementary_Files S6_Aromatic aminoacid metab	Relative actinomycetota ortholog abundances. A table containing the relative orthologs abundance of PMT &Topaz Mountain actinomycetota phylum related to aromatic aminoacid metabolism in the metagenomic samples
32	Supplementary_Files S6_Other amino acid metab	Relative actinomycetota ortholog abundances. A table containing the relative orthologs abundance of PMT &Topaz Mountain actinomycetota phylum related to other aminoacid metabolism in the metagenomic samples
33	Supplementary_Files S6_Glycan biosynthesis	Relative actinomycetota ortholog abundances. A table containing the relative orthologs abundance of PMT &Topaz Mountain actinomycetota phylum related to glycan metabolism in the metagenomic samples
34	Supplementary_Files S6_Glycosaminoglycan metabolism	Relative actinomycetota ortholog abundances. A table containing the relative orthologs abundance of PMT &Topaz Mountain actinomycetota phylum related to glycosaminoglycan metabolism in the metagenomic samples
35	Supplementary_Files S6_Lipopolysaccharide metab	Relative actinomycetota ortholog abundances. A table containing the relative orthologs abundance of PMT &Topaz Mountain actinomycetota phylum related to lopopolysaccharide metabolism in the metagenomic samples
36	Supplementary_Files S6_Cofactor&vitamin metab	Relative actinomycetota ortholog abundances. A table containing the relative orthologs abundance of PMT &Topaz Mountain actinomycetota phylum related to cofactor and vitamin metabolism in the metagenomic samples
37	Supplementary_Files S6_Terpenoid_backbone_biosynt	Relative actinomycetota ortholog abundances. A table containing the relative orthologs abundance of PMT &Topaz Mountain actinomycetota phylum related to terpenoid backbone biosynthesis in the metagenomic samples
38	Supplementary_Files S6_Macrolide biosynthesis	Relative actinomycetota ortholog abundances. A table containing the relative orthologs abundance of PMT &Topaz Mountain actinomycetota phylum related to macrolide biosynthesis in the metagenomic samples
39	Supplementary_Files S6_Enediyne biosynthesis	Relative actinomycetota ortholog abundances. A table containing the relative orthologs abundance of PMT &Topaz Mountain actinomycetota phylum related to enedyne biosynthesis in the metagenomic samples
40	Supplementary_Files S6_Type II PK biosynthesis	Relative actinomycetota ortholog abundances. A table containing the relative orthologs abundance of PMT &Topaz Mountain actinomycetota phylum related to type II poliketide biosynthesis in the metagenomic samples
41	Supplementary_Files S6_PK sugar unit biosynthesis	Relative actinomycetota ortholog abundances. A table containing the relative orthologs abundance of PMT &Topaz Mountain actinomycetota phylum related to poliketide sugar unit biosynthesis in the metagenomic samples
42	Supplementary_Files S6_Biosynthesis of beta-lactams	Relative actinomycetota ortholog abundances. A table containing the relative orthologs abundance of PMT &Topaz Mountain actinomycetota phylum related to biosynthesis of beta-lactams in the metagenomic samples
43	Supplementary_Files S6_Biosynt of other antibioti	Relative actinomycetota ortholog abundances. A table containing the relative orthologs abundance of PMT &Topaz Mountain actinomycetota phylum related to biosynthesis of other antibiotics in the metagenomic samples
44	Supplementary_Files S6_Biosynt of other bacterial	Relative actinomycetota ortholog abundances. A table containing the relative orthologs abundance of PMT &Topaz Mountain actinomycetota phylum related to biosynthesis of other bacterial antibiotics in the metagenomic samples
45	Supplementary_Files S6_Xenobiotics Metabolism	Relative actinomycetota ortholog abundances. A table containing the relative orthologs abundance of PMT &Topaz Mountain actinomycetota phylum related to xenobiotics metabolism in the metagenomic samples
46	Supplementary_Files S6_Pathogenicity	Relative actinomycetota ortholog abundances. A table containing the relative orthologs abundance of PMT &Topaz Mountain actinomycetota phylum related to Pathogenicity in the metagenomic samples
47	Supplementary_Files S6_Drug resistance	Relative actinomycetota ortholog abundances. A table containing the relative orthologs abundance of PMT &Topaz Mountain actinomycetota phylum related to Drug resistance in the metagenomic samples
48	Supplementary_Files S6_Symbiosis	Relative actinomycetota ortholog abundances. A table containing the relative orthologs abundance of PMT &Topaz Mountain actinomycetota phylum related to Symbiosis in the metagenomic samples
49	Supplementary_Files S6_Metabolic capacity	Relative actinomycetota ortholog abundances. A table containing the relative orthologs abundance of PMT &Topaz Mountain actinomycetota phylum related to metabolic capacity in the metagenomic samples
50	Supplementary_Files S6_Type I PK structures	Relative actinomycetota ortholog abundances. A table containing the relative orthologs abundance of PMT &Topaz Mountain actinomycetota phylum related to type I poliketide structures in the metagenomic samples
51	Supplementary_Files S6_Biosynthesis of siderophores	Relative actinomycetota ortholog abundances. A table containing the relative orthologs abundance of PMT &Topaz Mountain actinomycetota phylum related to biosynthesis of siderophores in the metagenomic samples
52	Supplementary_Files S6_Transcription	Relative actinomycetota ortholog abundances. A table containing the relative orthologs abundance of PMT &Topaz Mountain actinomycetota phylum related to Transcription in the metagenomic samples
53	Supplementary_Files S6_Translation	Relative actinomycetota ortholog abundances. A table containing the relative orthologs abundance of PMT &Topaz Mountain actinomycetota phylum related to Translation in the metagenomic samples
54	Supplementary_Files S6_Folding, sorting&degradatio	Relative actinomycetota ortholog abundances. A table containing the relative orthologs abundance of PMT &Topaz Mountain actinomycetota phylum related to folding, sorting and degradation in the metagenomic samples
55	Supplementary_Files S6_DNA_Replication and repair	Relative actinomycetota ortholog abundances. A table containing the relative orthologs abundance of PMT &Topaz Mountain actinomycetota phylum related to replication and repair in the metagenomic samples
56	Supplementary_Files S6_Membrane transport	Relative actinomycetota ortholog abundances. A table containing the relative orthologs abundance of PMT &Topaz Mountain actinomycetota phylum related to membrane transport in the metagenomic samples
57	Supplementary_Files S6_Signal transduction	Relative actinomycetota ortholog abundances. A table containing the relative orthologs abundance of PMT &Topaz Mountain actinomycetota phylum related to signal transduction in the metagenomic samples
58	Supplementary_Files S6_Cellular community	Relative actinomycetota ortholog abundances. A table containing the relative orthologs abundance of PMT &Topaz Mountain actinomycetota phylum related to cellular community in the metagenomic samples
59	Supplementary_Files S6_Cell motility	Relative actinomycetota ortholog abundances. A table containing the relative orthologs abundance of PMT &Topaz Mountain actinomycetota phylum related to the cell motility in the metagenomic samples
60	Supplementary_Files S6_All_Modules Heat_map	Relative actinomycetota ortholog abundances. A table containing the relative orthologs abundance of PMT &Topaz Mountain actinomycetota phylum related to the cell motility in the metagenomic samples
61	Supplementary_Files S7_Antismash_predicted_BGCs_BPP2_strain	AntiSMASH predicted biosynthetic gene clusters. A table documenting the predicted BGCs in the BPP2 strain.
62	Supplementary_Files S7_Antismash_predicted_BGCs_PmtA_strain	AntiSMASH predicted biosynthetic gene clusters. A table documenting the predicted BGCs in the PmtA strain.
63	Supplementary_Files S7_Antismash_predicted_BGCs_PmtD_strain	AntiSMASH predicted biosynthetic gene clusters. A table documenting the predicted BGCs in the PmtD strain.
64	Supplementary_Files S7_Antismash_predicted_BGCs_PmtG_strain	AntiSMASH predicted biosynthetic gene clusters. A table documenting the predicted BGCs in the PmtG strain.
65	Supplementary_Files S7_Antismash_predicted_BGCs_S1A_strain	AntiSMASH predicted biosynthetic gene clusters. A table documenting the predicted BGCs in the S1A strain.
66	Supplementary_Files S7_Antismash_predicted_BGCs_BPT11_strain	AntiSMASH predicted biosynthetic gene clusters. A table documenting the predicted BGCs in the BPT11_strain.

## Sheet: S1_Metag_R1_rawCounts_KOs
	Pmt2	Topaz
Acidimicrobiia K00003	1	41
Acidimicrobiia K00012	3	13
Acidimicrobiia K00013	2	10
Acidimicrobiia K00014	0	2
Acidimicrobiia K00015	1	1
Acidimicrobiia K00024	2	8
Acidimicrobiia K00027	0	17
Acidimicrobiia K00031	3	35
Acidimicrobiia K00033	0	2
Acidimicrobiia K00036	2	17
Acidimicrobiia K00052	2	31
Acidimicrobiia K00053	1	10
Acidimicrobiia K00058	3	67
Acidimicrobiia K00059	1	5
Acidimicrobiia K00067	1	8
Acidimicrobiia K00074	0	20
Acidimicrobiia K00075	2	23
Acidimicrobiia K00088	8	104
Acidimicrobiia K00099	4	36
Acidimicrobiia K00101	0	3
Acidimicrobiia K00102	0	0
Acidimicrobiia K00104	3	6
Acidimicrobiia K00108	0	3
Acidimicrobiia K00121	5	3
Acidimicrobiia K00122	1	1
Acidimicrobiia K00123	1	13
Acidimicrobiia K00128	0	8
Acidimicrobiia K00130	0	0
Acidimicrobiia K00133	0	0
Acidimicrobiia K00134	2	13
Acidimicrobiia K00140	1	7
Acidimicrobiia K00145	1	6
Acidimicrobiia K00147	0	13
Acidimicrobiia K00161	0	1
Acidimicrobiia K00162	2	6
Acidimicrobiia K00163	13	115
Acidimicrobiia K00164	4	104
Acidimicrobiia K00166	0	1
Acidimicrobiia K00167	2	6
Acidimicrobiia K00208	1	11
Acidimicrobiia K00210	2	21
Acidimicrobiia K00215	0	8
Acidimicrobiia K00231	1	0
Acidimicrobiia K00239	2	66
Acidimicrobiia K00240	3	22
Acidimicrobiia K00241	0	17
Acidimicrobiia K00242	0	6
Acidimicrobiia K00249	0	5
Acidimicrobiia K00253	2	26
Acidimicrobiia K00259	2	25
Acidimicrobiia K00265	2	15
Acidimicrobiia K00266	1	2
Acidimicrobiia K00281	1	34
Acidimicrobiia K00282	2	31
Acidimicrobiia K00283	1	34
Acidimicrobiia K00286	0	5
Acidimicrobiia K00297	0	6
Acidimicrobiia K00330	2	18
Acidimicrobiia K00331	6	66
Acidimicrobiia K00332	4	31
Acidimicrobiia K00333	12	131
Acidimicrobiia K00334	0	20
Acidimicrobiia K00335	9	49
Acidimicrobiia K00336	6	42
Acidimicrobiia K00337	18	111
Acidimicrobiia K00338	5	32
Acidimicrobiia K00339	2	19
Acidimicrobiia K00340	1	23
Acidimicrobiia K00341	8	111
Acidimicrobiia K00342	9	143
Acidimicrobiia K00343	18	121
Acidimicrobiia K00344	2	1
Acidimicrobiia K00375	0	0
Acidimicrobiia K00382	10	76
Acidimicrobiia K00384	1	23
Acidimicrobiia K00390	0	2
Acidimicrobiia K00392	0	5
Acidimicrobiia K00425	0	0
Acidimicrobiia K00451	0	8
Acidimicrobiia K00518	1	7
Acidimicrobiia K00520	0	2
Acidimicrobiia K00525	9	121
Acidimicrobiia K00548	8	79
Acidimicrobiia K00554	0	22
Acidimicrobiia K00566	2	32
Acidimicrobiia K00567	2	0
Acidimicrobiia K00600	1	37
Acidimicrobiia K00602	1	31
Acidimicrobiia K00603	4	12
Acidimicrobiia K00604	2	17
Acidimicrobiia K00605	8	22
Acidimicrobiia K00606	0	9
Acidimicrobiia K00609	0	9
Acidimicrobiia K00611	0	3
Acidimicrobiia K00615	2	9
Acidimicrobiia K00616	2	14
Acidimicrobiia K00620	2	6
Acidimicrobiia K00626	11	79
Acidimicrobiia K00627	0	3
Acidimicrobiia K00632	7	46
Acidimicrobiia K00641	0	50
Acidimicrobiia K00645	4	50
Acidimicrobiia K00648	0	47
Acidimicrobiia K00655	2	24
Acidimicrobiia K00658	6	25
Acidimicrobiia K00666	7	36
Acidimicrobiia K00681	1	3
Acidimicrobiia K00684	1	3
Acidimicrobiia K00697	0	3
Acidimicrobiia K00721	0	11
Acidimicrobiia K00760	1	8
Acidimicrobiia K00762	1	20
Acidimicrobiia K00763	0	2
Acidimicrobiia K00764	3	9
Acidimicrobiia K00765	4	53
Acidimicrobiia K00766	0	8
Acidimicrobiia K00767	0	3
Acidimicrobiia K00768	0	1
Acidimicrobiia K00773	1	18
Acidimicrobiia K00789	6	30
Acidimicrobiia K00790	2	3
Acidimicrobiia K00791	0	13
Acidimicrobiia K00796	3	13
Acidimicrobiia K00798	0	5
Acidimicrobiia K00800	0	1
Acidimicrobiia K00805	4	34
Acidimicrobiia K00806	1	31
Acidimicrobiia K00817	6	64
Acidimicrobiia K00820	3	82
Acidimicrobiia K00821	1	12
Acidimicrobiia K00823	0	4
Acidimicrobiia K00826	7	48
Acidimicrobiia K00831	2	10
Acidimicrobiia K00845	1	1
Acidimicrobiia K00855	3	22
Acidimicrobiia K00858	2	22
Acidimicrobiia K00859	0	5
Acidimicrobiia K00864	8	57
Acidimicrobiia K00865	6	15
Acidimicrobiia K00872	0	2
Acidimicrobiia K00873	3	9
Acidimicrobiia K00876	3	22
Acidimicrobiia K00886	1	1
Acidimicrobiia K00919	0	3
Acidimicrobiia K00927	0	30
Acidimicrobiia K00928	3	62
Acidimicrobiia K00930	3	29
Acidimicrobiia K00931	1	16
Acidimicrobiia K00936	5	43
Acidimicrobiia K00937	2	20
Acidimicrobiia K00939	4	24
Acidimicrobiia K00940	1	11
Acidimicrobiia K00942	0	21
Acidimicrobiia K00943	0	3
Acidimicrobiia K00945	1	23
Acidimicrobiia K00946	0	0
Acidimicrobiia K00948	3	56
Acidimicrobiia K00950	0	2
Acidimicrobiia K00951	6	94
Acidimicrobiia K00954	0	5
Acidimicrobiia K00955	1	5
Acidimicrobiia K00962	12	76
Acidimicrobiia K00963	1	6
Acidimicrobiia K00965	1	26
Acidimicrobiia K00966	5	14
Acidimicrobiia K00969	4	28
Acidimicrobiia K00970	7	43
Acidimicrobiia K00973	0	1
Acidimicrobiia K00981	0	2
Acidimicrobiia K00989	1	26
Acidimicrobiia K00995	2	34
Acidimicrobiia K00997	1	8
Acidimicrobiia K01000	2	25
Acidimicrobiia K01006	8	127
Acidimicrobiia K01056	1	7
Acidimicrobiia K01057	0	1
Acidimicrobiia K01061	11	33
Acidimicrobiia K01066	0	1
Acidimicrobiia K01081	3	2
Acidimicrobiia K01092	0	5
Acidimicrobiia K01118	0	0
Acidimicrobiia K01126	0	0
Acidimicrobiia K01129	0	18
Acidimicrobiia K01142	5	27
Acidimicrobiia K01159	0	10
Acidimicrobiia K01183	3	1
Acidimicrobiia K01187	3	1
Acidimicrobiia K01198	0	2
Acidimicrobiia K01251	3	12
Acidimicrobiia K01255	0	7
Acidimicrobiia K01259	2	2
Acidimicrobiia K01265	1	14
Acidimicrobiia K01278	0	2
Acidimicrobiia K01338	4	8
Acidimicrobiia K01354	3	9
Acidimicrobiia K01356	2	32
Acidimicrobiia K01358	5	29
Acidimicrobiia K01409	3	40
Acidimicrobiia K01426	0	9
Acidimicrobiia K01431	0	7
Acidimicrobiia K01434	0	0
Acidimicrobiia K01448	1	2
Acidimicrobiia K01462	2	8
Acidimicrobiia K01465	2	17
Acidimicrobiia K01470	0	0
Acidimicrobiia K01473	0	4
Acidimicrobiia K01474	1	3
Acidimicrobiia K01486	0	0
Acidimicrobiia K01491	0	5
Acidimicrobiia K01494	2	28
Acidimicrobiia K01496	1	8
Acidimicrobiia K01507	1	3
Acidimicrobiia K01515	0	0
Acidimicrobiia K01520	0	6
Acidimicrobiia K01524	2	1
Acidimicrobiia K01533	2	18
Acidimicrobiia K01534	1	0
Acidimicrobiia K01535	0	0
Acidimicrobiia K01546	0	0
Acidimicrobiia K01547	0	0
Acidimicrobiia K01556	0	0
Acidimicrobiia K01580	0	20
Acidimicrobiia K01586	4	26
Acidimicrobiia K01588	0	0
Acidimicrobiia K01589	0	1
Acidimicrobiia K01591	2	1
Acidimicrobiia K01593	2	9
Acidimicrobiia K01595	1	4
Acidimicrobiia K01596	1	18
Acidimicrobiia K01599	0	9
Acidimicrobiia K01601	0	2
Acidimicrobiia K01609	2	18
Acidimicrobiia K01620	0	1
Acidimicrobiia K01626	1	57
Acidimicrobiia K01634	0	20
Acidimicrobiia K01640	0	0
Acidimicrobiia K01644	1	65
Acidimicrobiia K01647	6	31
Acidimicrobiia K01649	11	112
Acidimicrobiia K01652	2	47
Acidimicrobiia K01653	7	27
Acidimicrobiia K01657	8	69
Acidimicrobiia K01658	1	2
Acidimicrobiia K01661	0	1
Acidimicrobiia K01662	5	59
Acidimicrobiia K01664	1	2
Acidimicrobiia K01669	0	1
Acidimicrobiia K01679	1	14
Acidimicrobiia K01681	3	36
Acidimicrobiia K01687	4	58
Acidimicrobiia K01689	2	9
Acidimicrobiia K01692	5	21
Acidimicrobiia K01693	0	7
Acidimicrobiia K01695	1	5
Acidimicrobiia K01696	0	16
Acidimicrobiia K01697	3	3
Acidimicrobiia K01698	0	20
Acidimicrobiia K01703	0	12
Acidimicrobiia K01704	0	8
Acidimicrobiia K01710	3	21
Acidimicrobiia K01711	0	16
Acidimicrobiia K01712	0	3
Acidimicrobiia K01714	2	6
Acidimicrobiia K01733	1	0
Acidimicrobiia K01736	5	66
Acidimicrobiia K01738	3	3
Acidimicrobiia K01739	0	29
Acidimicrobiia K01740	0	41
Acidimicrobiia K01745	1	0
Acidimicrobiia K01749	0	8
Acidimicrobiia K01754	0	0
Acidimicrobiia K01755	4	29
Acidimicrobiia K01756	1	4
Acidimicrobiia K01761	0	25
Acidimicrobiia K01770	1	5
Acidimicrobiia K01772	2	0
Acidimicrobiia K01775	0	18
Acidimicrobiia K01776	2	27
Acidimicrobiia K01778	0	4
Acidimicrobiia K01783	1	24
Acidimicrobiia K01784	0	15
Acidimicrobiia K01790	2	1
Acidimicrobiia K01796	1	8
Acidimicrobiia K01802	1	24
Acidimicrobiia K01803	0	19
Acidimicrobiia K01808	1	3
Acidimicrobiia K01810	0	6
Acidimicrobiia K01814	1	1
Acidimicrobiia K01817	4	32
Acidimicrobiia K01840	3	44
Acidimicrobiia K01845	4	18
Acidimicrobiia K01848	12	68
Acidimicrobiia K01849	0	16
Acidimicrobiia K01858	5	46
Acidimicrobiia K01866	7	11
Acidimicrobiia K01867	0	5
Acidimicrobiia K01868	3	30
Acidimicrobiia K01869	6	31
Acidimicrobiia K01870	2	7
Acidimicrobiia K01872	6	50
Acidimicrobiia K01873	0	5
Acidimicrobiia K01874	1	54
Acidimicrobiia K01875	2	26
Acidimicrobiia K01876	1	53
Acidimicrobiia K01880	2	48
Acidimicrobiia K01881	2	6
Acidimicrobiia K01883	7	39
Acidimicrobiia K01885	2	18
Acidimicrobiia K01887	0	9
Acidimicrobiia K01889	1	41
Acidimicrobiia K01890	4	20
Acidimicrobiia K01892	3	18
Acidimicrobiia K01895	7	54
Acidimicrobiia K01897	4	28
Acidimicrobiia K01902	3	39
Acidimicrobiia K01903	3	43
Acidimicrobiia K01907	1	1
Acidimicrobiia K01911	1	20
Acidimicrobiia K01915	4	53
Acidimicrobiia K01918	1	1
Acidimicrobiia K01921	1	12
Acidimicrobiia K01923	0	3
Acidimicrobiia K01924	2	9
Acidimicrobiia K01925	1	9
Acidimicrobiia K01928	0	6
Acidimicrobiia K01929	2	14
Acidimicrobiia K01933	0	1
Acidimicrobiia K01937	6	69
Acidimicrobiia K01938	0	2
Acidimicrobiia K01939	3	24
Acidimicrobiia K01940	1	14
Acidimicrobiia K01945	2	20
Acidimicrobiia K01950	5	48
Acidimicrobiia K01951	0	22
Acidimicrobiia K01952	2	29
Acidimicrobiia K01955	10	75
Acidimicrobiia K01956	1	13
Acidimicrobiia K01966	3	83
Acidimicrobiia K01972	3	38
Acidimicrobiia K01990	4	28
Acidimicrobiia K01992	1	34
Acidimicrobiia K01995	1	11
Acidimicrobiia K01996	1	6
Acidimicrobiia K01997	1	23
Acidimicrobiia K01998	0	14
Acidimicrobiia K01999	0	8
Acidimicrobiia K02003	3	5
Acidimicrobiia K02010	0	9
Acidimicrobiia K02011	0	4
Acidimicrobiia K02013	0	9
Acidimicrobiia K02017	0	1
Acidimicrobiia K02025	0	5
Acidimicrobiia K02026	0	1
Acidimicrobiia K02027	2	4
Acidimicrobiia K02028	0	11
Acidimicrobiia K02029	0	0
Acidimicrobiia K02031	1	8
Acidimicrobiia K02032	1	10
Acidimicrobiia K02033	0	3
Acidimicrobiia K02034	1	4
Acidimicrobiia K02039	0	11
Acidimicrobiia K02049	1	13
Acidimicrobiia K02050	2	1
Acidimicrobiia K02052	0	10
Acidimicrobiia K02056	2	6
Acidimicrobiia K02078	3	36
Acidimicrobiia K02108	3	19
Acidimicrobiia K02109	1	3
Acidimicrobiia K02110	3	16
Acidimicrobiia K02111	5	60
Acidimicrobiia K02112	2	46
Acidimicrobiia K02113	2	26
Acidimicrobiia K02115	2	29
Acidimicrobiia K02188	0	0
Acidimicrobiia K02193	0	3
Acidimicrobiia K02194	1	13
Acidimicrobiia K02195	2	28
Acidimicrobiia K02197	1	9
Acidimicrobiia K02198	6	61
Acidimicrobiia K02221	0	5
Acidimicrobiia K02230	0	6
Acidimicrobiia K02231	0	3
Acidimicrobiia K02232	0	7
Acidimicrobiia K02233	0	1
Acidimicrobiia K02257	3	33
Acidimicrobiia K02259	0	8
Acidimicrobiia K02274	4	79
Acidimicrobiia K02275	0	21
Acidimicrobiia K02276	1	39
Acidimicrobiia K02283	1	0
Acidimicrobiia K02291	0	21
Acidimicrobiia K02298	0	2
Acidimicrobiia K02299	1	39
Acidimicrobiia K02303	1	8
Acidimicrobiia K02313	2	17
Acidimicrobiia K02314	5	54
Acidimicrobiia K02316	6	44
Acidimicrobiia K02335	4	71
Acidimicrobiia K02337	14	126
Acidimicrobiia K02338	6	30
Acidimicrobiia K02340	4	16
Acidimicrobiia K02342	0	10
Acidimicrobiia K02343	0	26
Acidimicrobiia K02346	1	6
Acidimicrobiia K02355	6	51
Acidimicrobiia K02356	3	25
Acidimicrobiia K02357	2	29
Acidimicrobiia K02358	6	79
Acidimicrobiia K02372	1	23
Acidimicrobiia K02379	1	15
Acidimicrobiia K02405	4	32
Acidimicrobiia K02407	0	1
Acidimicrobiia K02410	0	0
Acidimicrobiia K02412	0	0
Acidimicrobiia K02417	0	0
Acidimicrobiia K02428	2	9
Acidimicrobiia K02433	3	42
Acidimicrobiia K02434	3	40
Acidimicrobiia K02435	0	0
Acidimicrobiia K02437	0	8
Acidimicrobiia K02446	1	8
Acidimicrobiia K02469	3	78
Acidimicrobiia K02470	8	62
Acidimicrobiia K02483	0	1
Acidimicrobiia K02484	0	2
Acidimicrobiia K02492	1	29
Acidimicrobiia K02493	0	7
Acidimicrobiia K02499	1	30
Acidimicrobiia K02500	0	1
Acidimicrobiia K02501	1	8
Acidimicrobiia K02503	0	1
Acidimicrobiia K02518	0	5
Acidimicrobiia K02519	6	51
Acidimicrobiia K02520	0	3
Acidimicrobiia K02528	1	19
Acidimicrobiia K02548	0	1
Acidimicrobiia K02549	0	1
Acidimicrobiia K02551	1	8
Acidimicrobiia K02552	1	7
Acidimicrobiia K02556	0	3
Acidimicrobiia K02563	1	3
Acidimicrobiia K02600	5	49
Acidimicrobiia K02601	3	13
Acidimicrobiia K02624	0	0
Acidimicrobiia K02652	2	22
Acidimicrobiia K02653	2	12
Acidimicrobiia K02654	0	0
Acidimicrobiia K02669	1	5
Acidimicrobiia K02825	0	6
Acidimicrobiia K02834	1	18
Acidimicrobiia K02835	1	34
Acidimicrobiia K02836	1	43
Acidimicrobiia K02837	1	53
Acidimicrobiia K02838	1	6
Acidimicrobiia K02851	4	48
Acidimicrobiia K02860	3	18
Acidimicrobiia K02862	2	54
Acidimicrobiia K02863	0	29
Acidimicrobiia K02864	2	18
Acidimicrobiia K02867	0	3
Acidimicrobiia K02871	1	2
Acidimicrobiia K02874	1	26
Acidimicrobiia K02876	0	18
Acidimicrobiia K02878	1	9
Acidimicrobiia K02879	1	4
Acidimicrobiia K02881	0	7
Acidimicrobiia K02884	0	6
Acidimicrobiia K02886	3	37
Acidimicrobiia K02887	1	10
Acidimicrobiia K02888	0	9
Acidimicrobiia K02890	0	7
Acidimicrobiia K02892	0	3
Acidimicrobiia K02897	0	11
Acidimicrobiia K02899	0	7
Acidimicrobiia K02902	0	2
Acidimicrobiia K02906	1	6
Acidimicrobiia K02907	4	11
Acidimicrobiia K02909	2	6
Acidimicrobiia K02913	0	19
Acidimicrobiia K02914	0	1
Acidimicrobiia K02926	0	20
Acidimicrobiia K02931	2	11
Acidimicrobiia K02933	0	3
Acidimicrobiia K02935	1	4
Acidimicrobiia K02939	0	8
Acidimicrobiia K02945	3	34
Acidimicrobiia K02946	2	6
Acidimicrobiia K02948	5	0
Acidimicrobiia K02950	0	0
Acidimicrobiia K02952	3	24
Acidimicrobiia K02954	0	4
Acidimicrobiia K02956	0	1
Acidimicrobiia K02959	1	1
Acidimicrobiia K02961	1	6
Acidimicrobiia K02963	0	6
Acidimicrobiia K02965	2	16
Acidimicrobiia K02967	4	14
Acidimicrobiia K02968	1	5
Acidimicrobiia K02982	3	45
Acidimicrobiia K02986	3	26
Acidimicrobiia K02988	3	15
Acidimicrobiia K02990	1	1
Acidimicrobiia K02992	0	1
Acidimicrobiia K02994	2	6
Acidimicrobiia K02996	2	2
Acidimicrobiia K03040	6	37
Acidimicrobiia K03043	11	137
Acidimicrobiia K03046	10	194
Acidimicrobiia K03060	3	11
Acidimicrobiia K03070	7	86
Acidimicrobiia K03072	0	19
Acidimicrobiia K03074	2	18
Acidimicrobiia K03075	0	0
Acidimicrobiia K03076	1	34
Acidimicrobiia K03086	5	128
Acidimicrobiia K03088	3	60
Acidimicrobiia K03100	3	2
Acidimicrobiia K03101	0	0
Acidimicrobiia K03106	0	33
Acidimicrobiia K03110	3	31
Acidimicrobiia K03111	1	16
Acidimicrobiia K03116	0	2
Acidimicrobiia K03118	0	17
Acidimicrobiia K03168	4	16
Acidimicrobiia K03177	4	14
Acidimicrobiia K03183	4	30
Acidimicrobiia K03205	0	1
Acidimicrobiia K03217	0	2
Acidimicrobiia K03218	3	9
Acidimicrobiia K03281	0	3
Acidimicrobiia K03320	6	39
Acidimicrobiia K03388	0	0
Acidimicrobiia K03389	0	0
Acidimicrobiia K03392	0	0
Acidimicrobiia K03402	0	21
Acidimicrobiia K03404	0	0
Acidimicrobiia K03405	2	75
Acidimicrobiia K03406	0	0
Acidimicrobiia K03407	0	1
Acidimicrobiia K03424	3	19
Acidimicrobiia K03431	0	12
Acidimicrobiia K03432	5	23
Acidimicrobiia K03433	5	39
Acidimicrobiia K03437	0	0
Acidimicrobiia K03438	4	9
Acidimicrobiia K03466	5	58
Acidimicrobiia K03469	0	1
Acidimicrobiia K03470	2	27
Acidimicrobiia K03478	1	27
Acidimicrobiia K03496	4	36
Acidimicrobiia K03497	4	29
Acidimicrobiia K03499	0	43
Acidimicrobiia K03501	0	3
Acidimicrobiia K03517	1	1
Acidimicrobiia K03518	4	9
Acidimicrobiia K03519	4	28
Acidimicrobiia K03520	19	62
Acidimicrobiia K03521	1	16
Acidimicrobiia K03522	1	21
Acidimicrobiia K03523	0	5
Acidimicrobiia K03525	0	1
Acidimicrobiia K03526	7	35
Acidimicrobiia K03527	7	37
Acidimicrobiia K03529	7	52
Acidimicrobiia K03531	1	16
Acidimicrobiia K03536	0	0
Acidimicrobiia K03544	2	14
Acidimicrobiia K03545	2	31
Acidimicrobiia K03550	0	4
Acidimicrobiia K03551	0	20
Acidimicrobiia K03553	2	32
Acidimicrobiia K03564	2	30
Acidimicrobiia K03568	2	17
Acidimicrobiia K03569	7	106
Acidimicrobiia K03570	1	3
Acidimicrobiia K03571	0	0
Acidimicrobiia K03575	0	11
Acidimicrobiia K03584	0	27
Acidimicrobiia K03587	4	18
Acidimicrobiia K03588	0	14
Acidimicrobiia K03592	1	18
Acidimicrobiia K03593	5	46
Acidimicrobiia K03595	1	33
Acidimicrobiia K03596	16	123
Acidimicrobiia K03601	0	6
Acidimicrobiia K03621	3	72
Acidimicrobiia K03624	2	9
Acidimicrobiia K03625	1	2
Acidimicrobiia K03628	1	45
Acidimicrobiia K03629	3	28
Acidimicrobiia K03631	3	18
Acidimicrobiia K03634	3	3
Acidimicrobiia K03635	1	5
Acidimicrobiia K03636	0	2
Acidimicrobiia K03637	2	23
Acidimicrobiia K03639	3	9
Acidimicrobiia K03644	10	52
Acidimicrobiia K03652	0	0
Acidimicrobiia K03655	9	60
Acidimicrobiia K03657	9	91
Acidimicrobiia K03664	3	9
Acidimicrobiia K03665	0	28
Acidimicrobiia K03671	0	1
Acidimicrobiia K03684	4	32
Acidimicrobiia K03685	0	2
Acidimicrobiia K03686	2	57
Acidimicrobiia K03687	0	19
Acidimicrobiia K03695	3	48
Acidimicrobiia K03696	7	57
Acidimicrobiia K03699	0	16
Acidimicrobiia K03701	2	58
Acidimicrobiia K03702	7	43
Acidimicrobiia K03703	9	104
Acidimicrobiia K03705	2	29
Acidimicrobiia K03710	9	18
Acidimicrobiia K03711	0	13
Acidimicrobiia K03718	0	0
Acidimicrobiia K03723	8	77
Acidimicrobiia K03724	6	48
Acidimicrobiia K03727	3	52
Acidimicrobiia K03733	2	14
Acidimicrobiia K03742	1	16
Acidimicrobiia K03750	3	28
Acidimicrobiia K03768	1	24
Acidimicrobiia K03778	1	1
Acidimicrobiia K03782	0	6
Acidimicrobiia K03786	1	5
Acidimicrobiia K03789	0	9
Acidimicrobiia K03790	3	24
Acidimicrobiia K03798	10	127
Acidimicrobiia K03799	5	40
Acidimicrobiia K03800	0	1
Acidimicrobiia K03823	0	10
Acidimicrobiia K03885	0	4
Acidimicrobiia K03889	0	12
Acidimicrobiia K03890	1	5
Acidimicrobiia K03891	8	62
Acidimicrobiia K03924	1	10
Acidimicrobiia K03925	0	0
Acidimicrobiia K03929	0	0
Acidimicrobiia K03977	2	34
Acidimicrobiia K03979	5	41
Acidimicrobiia K03980	2	12
Acidimicrobiia K04042	0	32
Acidimicrobiia K04043	6	81
Acidimicrobiia K04066	1	15
Acidimicrobiia K04074	0	1
Acidimicrobiia K04075	0	21
Acidimicrobiia K04077	5	81
Acidimicrobiia K04078	1	26
Acidimicrobiia K04485	4	29
Acidimicrobiia K04486	0	19
Acidimicrobiia K04487	3	14
Acidimicrobiia K04488	0	12
Acidimicrobiia K04517	2	21
Acidimicrobiia K04518	0	26
Acidimicrobiia K04567	3	14
Acidimicrobiia K04719	1	0
Acidimicrobiia K04761	1	13
Acidimicrobiia K04763	0	20
Acidimicrobiia K05337	0	21
Acidimicrobiia K05343	0	11
Acidimicrobiia K05364	0	9
Acidimicrobiia K05499	0	0
Acidimicrobiia K05515	1	14
Acidimicrobiia K05555	1	2
Acidimicrobiia K05565	5	52
Acidimicrobiia K05710	1	1
Acidimicrobiia K05810	0	0
Acidimicrobiia K05837	0	3
Acidimicrobiia K05838	1	24
Acidimicrobiia K05936	0	3
Acidimicrobiia K06016	1	10
Acidimicrobiia K06024	1	15
Acidimicrobiia K06118	0	0
Acidimicrobiia K06147	12	113
Acidimicrobiia K06168	9	59
Acidimicrobiia K06173	1	13
Acidimicrobiia K06178	2	16
Acidimicrobiia K06180	0	15
Acidimicrobiia K06187	5	18
Acidimicrobiia K06188	0	2
Acidimicrobiia K06196	0	1
Acidimicrobiia K06207	0	5
Acidimicrobiia K06208	0	13
Acidimicrobiia K06215	4	33
Acidimicrobiia K06217	5	29
Acidimicrobiia K06346	1	16
Acidimicrobiia K06442	0	15
Acidimicrobiia K06876	0	2
Acidimicrobiia K06877	6	48
Acidimicrobiia K06888	2	29
Acidimicrobiia K06889	0	0
Acidimicrobiia K06891	1	7
Acidimicrobiia K06903	0	2
Acidimicrobiia K06907	2	27
Acidimicrobiia K06911	1	1
Acidimicrobiia K06925	0	1
Acidimicrobiia K06941	5	40
Acidimicrobiia K06942	2	51
Acidimicrobiia K06958	0	8
Acidimicrobiia K06960	0	0
Acidimicrobiia K06966	0	23
Acidimicrobiia K06980	1	7
Acidimicrobiia K06988	6	17
Acidimicrobiia K06994	4	39
Acidimicrobiia K06997	0	12
Acidimicrobiia K07001	0	7
Acidimicrobiia K07005	0	3
Acidimicrobiia K07027	0	5
Acidimicrobiia K07030	2	43
Acidimicrobiia K07040	1	1
Acidimicrobiia K07042	0	3
Acidimicrobiia K07052	0	6
Acidimicrobiia K07053	0	0
Acidimicrobiia K07056	0	6
Acidimicrobiia K07067	1	4
Acidimicrobiia K07071	0	9
Acidimicrobiia K07075	0	0
Acidimicrobiia K07082	1	7
Acidimicrobiia K07090	0	0
Acidimicrobiia K07119	0	0
Acidimicrobiia K07141	0	6
Acidimicrobiia K07161	4	64
Acidimicrobiia K07279	0	3
Acidimicrobiia K07284	2	29
Acidimicrobiia K07400	0	19
Acidimicrobiia K07402	2	10
Acidimicrobiia K07442	1	26
Acidimicrobiia K07447	0	7
Acidimicrobiia K07465	3	14
Acidimicrobiia K07478	3	36
Acidimicrobiia K07507	0	0
Acidimicrobiia K07568	0	4
Acidimicrobiia K07588	1	25
Acidimicrobiia K07653	0	0
Acidimicrobiia K07667	0	29
Acidimicrobiia K07669	0	2
Acidimicrobiia K07736	3	8
Acidimicrobiia K07738	0	4
Acidimicrobiia K07768	5	12
Acidimicrobiia K07776	1	27
Acidimicrobiia K07814	0	7
Acidimicrobiia K08256	5	20
Acidimicrobiia K08300	4	39
Acidimicrobiia K08301	4	39
Acidimicrobiia K08316	0	2
Acidimicrobiia K08372	1	8
Acidimicrobiia K08681	0	3
Acidimicrobiia K08691	1	36
Acidimicrobiia K08744	1	9
Acidimicrobiia K08776	7	86
Acidimicrobiia K08884	3	2
Acidimicrobiia K08998	0	3
Acidimicrobiia K08999	3	9
Acidimicrobiia K09009	0	10
Acidimicrobiia K09013	4	29
Acidimicrobiia K09014	8	77
Acidimicrobiia K09015	2	7
Acidimicrobiia K09118	5	49
Acidimicrobiia K09386	0	0
Acidimicrobiia K09457	0	7
Acidimicrobiia K09458	1	66
Acidimicrobiia K09691	3	11
Acidimicrobiia K09695	2	3
Acidimicrobiia K09699	0	3
Acidimicrobiia K09710	0	0
Acidimicrobiia K09748	0	2
Acidimicrobiia K09760	0	12
Acidimicrobiia K09767	1	17
Acidimicrobiia K09772	0	6
Acidimicrobiia K09811	0	23
Acidimicrobiia K09812	0	4
Acidimicrobiia K09903	1	17
Acidimicrobiia K09972	0	11
Acidimicrobiia K10027	1	54
Acidimicrobiia K10041	0	11
Acidimicrobiia K10112	0	9
Acidimicrobiia K10440	0	1
Acidimicrobiia K10441	0	3
Acidimicrobiia K10561	0	1
Acidimicrobiia K10562	0	0
Acidimicrobiia K10563	1	6
Acidimicrobiia K10716	0	26
Acidimicrobiia K10773	0	10
Acidimicrobiia K10805	1	14
Acidimicrobiia K10823	0	1
Acidimicrobiia K11068	1	5
Acidimicrobiia K11175	0	7
Acidimicrobiia K11212	3	22
Acidimicrobiia K11263	1	47
Acidimicrobiia K11381	0	0
Acidimicrobiia K11472	0	0
Acidimicrobiia K11473	0	11
Acidimicrobiia K11717	0	44
Acidimicrobiia K11731	1	3
Acidimicrobiia K11752	1	3
Acidimicrobiia K11753	0	23
Acidimicrobiia K11754	2	20
Acidimicrobiia K11779	3	30
Acidimicrobiia K11788	2	20
Acidimicrobiia K11991	1	3
Acidimicrobiia K12132	14	25
Acidimicrobiia K12234	1	8
Acidimicrobiia K12410	3	2
Acidimicrobiia K12506	1	5
Acidimicrobiia K12574	5	77
Acidimicrobiia K12954	1	0
Acidimicrobiia K12956	2	18
Acidimicrobiia K12960	4	8
Acidimicrobiia K13038	1	30
Acidimicrobiia K13282	0	11
Acidimicrobiia K13288	1	11
Acidimicrobiia K13527	8	77
Acidimicrobiia K13529	0	2
Acidimicrobiia K13542	1	8
Acidimicrobiia K13570	0	11
Acidimicrobiia K13571	4	93
Acidimicrobiia K13628	1	17
Acidimicrobiia K13639	0	5
Acidimicrobiia K13640	1	9
Acidimicrobiia K13668	1	19
Acidimicrobiia K13693	0	1
Acidimicrobiia K13735	3	2
Acidimicrobiia K13766	0	18
Acidimicrobiia K13787	4	21
Acidimicrobiia K13821	2	16
Acidimicrobiia K13940	0	2
Acidimicrobiia K13993	1	0
Acidimicrobiia K14086	0	7
Acidimicrobiia K14136	1	4
Acidimicrobiia K14161	1	1
Acidimicrobiia K14162	1	31
Acidimicrobiia K14166	3	3
Acidimicrobiia K14261	2	16
Acidimicrobiia K14267	1	4
Acidimicrobiia K14441	8	27
Acidimicrobiia K14447	2	17
Acidimicrobiia K14448	11	41
Acidimicrobiia K14652	3	9
Acidimicrobiia K14941	0	4
Acidimicrobiia K15371	3	15
Acidimicrobiia K15520	1	33
Acidimicrobiia K15521	6	23
Acidimicrobiia K15526	0	20
Acidimicrobiia K15738	0	18
Acidimicrobiia K15746	0	17
Acidimicrobiia K15777	0	0
Acidimicrobiia K15856	1	5
Acidimicrobiia K15866	3	14
Acidimicrobiia K15868	1	17
Acidimicrobiia K15916	0	36
Acidimicrobiia K16020	1	22
Acidimicrobiia K16264	0	0
Acidimicrobiia K16652	0	0
Acidimicrobiia K16653	0	8
Acidimicrobiia K16881	0	4
Acidimicrobiia K17204	0	2
Acidimicrobiia K17686	1	0
Acidimicrobiia K17758	3	19
Acidimicrobiia K17759	3	19
Acidimicrobiia K17828	6	30
Acidimicrobiia K17829	1	42
Acidimicrobiia K18455	3	26
Acidimicrobiia K18491	3	2
Acidimicrobiia K18955	1	15
Acidimicrobiia K18979	3	9
Acidimicrobiia K19190	0	6
Acidimicrobiia K19221	1	25
Acidimicrobiia K19302	1	9
Acidimicrobiia K19710	0	17
Acidimicrobiia K20074	1	8
Acidimicrobiia K20276	6	4
Acidimicrobiia K20444	1	4
Acidimicrobiia K20468	0	5
Acidimicrobiia K20497	1	5
Acidimicrobiia K20814	7	91
Acidimicrobiia K21140	2	4
Acidimicrobiia K21148	1	33
Acidimicrobiia K21401	1	5
Acidimicrobiia K21416	0	0
Acidimicrobiia K21417	0	1
Acidimicrobiia K21471	0	0
Acidimicrobiia K21929	2	14
Acidimicrobiia K22010	1	13
Acidimicrobiia K22297	0	2
Acidimicrobiia K22311	3	22
Acidimicrobiia K22445	0	8
Acidithiobacillales 28H75	0	0
Acidithiobacillales 28H8Z	1	0
Acidithiobacillales 28IRX	1	1
Acidithiobacillales 28JN1	0	0
Acidithiobacillales 28K6U	0	1
Acidithiobacillales 28MDA	0	2
Acidithiobacillales 293CN	0	0
Acidithiobacillales 29CPA	0	0
Acidithiobacillales 29XXA	0	7
Acidithiobacillales 2AAM4	1	2
Acidithiobacillales 2ADNI	0	0
Acidithiobacillales 2AGZ2	0	0
Acidithiobacillales 2AH9U	0	0
Acidithiobacillales 2ANPA	0	0
Acidithiobacillales 2AQ9Z	0	0
Acidithiobacillales 2AQCG	1	2
Acidithiobacillales 2ATZ5	0	0
Acidithiobacillales 2BT59	0	0
Acidithiobacillales 2BZBC	0	0
Acidithiobacillales 2BZPA	0	0
Acidithiobacillales 2C3QV	0	1
Acidithiobacillales 2C96P	0	2
Acidithiobacillales 2CB46	0	3
Acidithiobacillales 2DI12	1	0
Acidithiobacillales 2DPCV	0	1
Acidithiobacillales 2DQEC	0	0
Acidithiobacillales 2DS95	0	0
Acidithiobacillales 2E3KF	1	0
Acidithiobacillales 2ED0C	0	0
Acidithiobacillales 2EGSU	0	0
Acidithiobacillales 2EHRH	0	0
Acidithiobacillales 2EJQP	0	0
Acidithiobacillales 2EU10	0	0
Acidithiobacillales 2F2KZ	0	0
Acidithiobacillales 2F7T9	0	0
Acidithiobacillales 2F99P	0	0
Acidithiobacillales arCOG05916	0	0
Acidithiobacillales COG0143	0	2
Acidithiobacillales COG0175	0	0
Acidithiobacillales COG0179	1	0
Acidithiobacillales COG0189	0	1
Acidithiobacillales COG0217	3	5
Acidithiobacillales COG0226	0	2
Acidithiobacillales COG0235	0	0
Acidithiobacillales COG0236	0	0
Acidithiobacillales COG0247	0	0
Acidithiobacillales COG0279	0	7
Acidithiobacillales COG0300	0	2
Acidithiobacillales COG0318	3	1
Acidithiobacillales COG0330	0	0
Acidithiobacillales COG0346	0	0
Acidithiobacillales COG0377	0	7
Acidithiobacillales COG0384	0	2
Acidithiobacillales COG0397	2	16
Acidithiobacillales COG0399	2	7
Acidithiobacillales COG0401	0	0
Acidithiobacillales COG0406	0	4
Acidithiobacillales COG0420	0	3
Acidithiobacillales COG0426	0	0
Acidithiobacillales COG0432	0	2
Acidithiobacillales COG0438	5	7
Acidithiobacillales COG0446	0	0
Acidithiobacillales COG0451	0	2
Acidithiobacillales COG0454	1	6
Acidithiobacillales COG0457	0	0
Acidithiobacillales COG0463	1	0
Acidithiobacillales COG0464	0	0
Acidithiobacillales COG0471	0	0
Acidithiobacillales COG0474	0	0
Acidithiobacillales COG0475	0	0
Acidithiobacillales COG0477	4	14
Acidithiobacillales COG0488	0	1
Acidithiobacillales COG0491	1	0
Acidithiobacillales COG0493	2	0
Acidithiobacillales COG0500	2	12
Acidithiobacillales COG0507	0	0
Acidithiobacillales COG0517	0	0
Acidithiobacillales COG0518	0	5
Acidithiobacillales COG0526	0	1
Acidithiobacillales COG0531	1	2
Acidithiobacillales COG0542	0	0
Acidithiobacillales COG0543	0	0
Acidithiobacillales COG0547	0	0
Acidithiobacillales COG0553	0	9
Acidithiobacillales COG0560	0	1
Acidithiobacillales COG0582	0	5
Acidithiobacillales COG0583	2	2
Acidithiobacillales COG0589	0	1
Acidithiobacillales COG0604	0	0
Acidithiobacillales COG0607	0	0
Acidithiobacillales COG0612	0	0
Acidithiobacillales COG0617	0	0
Acidithiobacillales COG0628	0	2
Acidithiobacillales COG0633	0	0
Acidithiobacillales COG0635	0	2
Acidithiobacillales COG0640	0	0
Acidithiobacillales COG0642	1	12
Acidithiobacillales COG0644	3	0
Acidithiobacillales COG0651	0	4
Acidithiobacillales COG0659	0	0
Acidithiobacillales COG0662	1	0
Acidithiobacillales COG0667	0	2
Acidithiobacillales COG0671	0	0
Acidithiobacillales COG0673	1	1
Acidithiobacillales COG0678	0	2
Acidithiobacillales COG0695	0	0
Acidithiobacillales COG0697	1	3
Acidithiobacillales COG0699	0	0
Acidithiobacillales COG0725	0	0
Acidithiobacillales COG0726	4	1
Acidithiobacillales COG0730	0	0
Acidithiobacillales COG0741	2	0
Acidithiobacillales COG0755	0	0
Acidithiobacillales COG0778	0	0
Acidithiobacillales COG0789	1	0
Acidithiobacillales COG0790	0	0
Acidithiobacillales COG0826	0	0
Acidithiobacillales COG0841	2	1
Acidithiobacillales COG0845	0	1
Acidithiobacillales COG0863	0	2
Acidithiobacillales COG1002	0	12
Acidithiobacillales COG1028	0	2
Acidithiobacillales COG1032	2	0
Acidithiobacillales COG1040	0	0
Acidithiobacillales COG1051	1	1
Acidithiobacillales COG1061	0	5
Acidithiobacillales COG1073	1	1
Acidithiobacillales COG1100	0	0
Acidithiobacillales COG1112	0	1
Acidithiobacillales COG1180	0	0
Acidithiobacillales COG1215	2	2
Acidithiobacillales COG1216	0	2
Acidithiobacillales COG1225	0	0
Acidithiobacillales COG1230	0	0
Acidithiobacillales COG1253	0	0
Acidithiobacillales COG1262	1	1
Acidithiobacillales COG1293	0	0
Acidithiobacillales COG1305	0	2
Acidithiobacillales COG1306	0	2
Acidithiobacillales COG1309	0	0
Acidithiobacillales COG1319	0	0
Acidithiobacillales COG1368	0	0
Acidithiobacillales COG1376	0	0
Acidithiobacillales COG1403	0	5
Acidithiobacillales COG1418	2	0
Acidithiobacillales COG1428	0	0
Acidithiobacillales COG1432	0	0
Acidithiobacillales COG1449	1	0
Acidithiobacillales COG1484	0	1
Acidithiobacillales COG1487	0	0
Acidithiobacillales COG1502	2	0
Acidithiobacillales COG1529	6	2
Acidithiobacillales COG1538	0	2
Acidithiobacillales COG1561	2	0
Acidithiobacillales COG1565	0	1
Acidithiobacillales COG1569	0	3
Acidithiobacillales COG1598	1	0
Acidithiobacillales COG1633	1	0
Acidithiobacillales COG1639	0	0
Acidithiobacillales COG1652	0	0
Acidithiobacillales COG1672	0	0
Acidithiobacillales COG1680	0	2
Acidithiobacillales COG1708	0	1
Acidithiobacillales COG1721	0	0
Acidithiobacillales COG1733	0	0
Acidithiobacillales COG1807	2	0
Acidithiobacillales COG1814	1	0
Acidithiobacillales COG1846	0	0
Acidithiobacillales COG1873	1	0
Acidithiobacillales COG1902	0	1
Acidithiobacillales COG1914	0	0
Acidithiobacillales COG1926	2	0
Acidithiobacillales COG1959	0	0
Acidithiobacillales COG1961	1	17
Acidithiobacillales COG1994	1	1
Acidithiobacillales COG2078	2	0
Acidithiobacillales COG2084	0	0
Acidithiobacillales COG2132	6	1
Acidithiobacillales COG2135	2	3
Acidithiobacillales COG2141	3	0
Acidithiobacillales COG2148	0	0
Acidithiobacillales COG2153	0	0
Acidithiobacillales COG2154	0	1
Acidithiobacillales COG2199	3	25
Acidithiobacillales COG2200	0	2
Acidithiobacillales COG2202	15	54
Acidithiobacillales COG2203	0	1
Acidithiobacillales COG2204	2	2
Acidithiobacillales COG2210	0	0
Acidithiobacillales COG2211	0	0
Acidithiobacillales COG2217	3	3
Acidithiobacillales COG2230	3	5
Acidithiobacillales COG2244	0	14
Acidithiobacillales COG2261	0	1
Acidithiobacillales COG2270	0	0
Acidithiobacillales COG2303	3	7
Acidithiobacillales COG2307	1	0
Acidithiobacillales COG2308	2	1
Acidithiobacillales COG2326	3	1
Acidithiobacillales COG2329	0	0
Acidithiobacillales COG2331	0	0
Acidithiobacillales COG2353	0	0
Acidithiobacillales COG2433	0	1
Acidithiobacillales COG2442	0	0
Acidithiobacillales COG2608	0	0
Acidithiobacillales COG2733	2	0
Acidithiobacillales COG2801	3	14
Acidithiobacillales COG2826	0	0
Acidithiobacillales COG2840	0	0
Acidithiobacillales COG2852	0	0
Acidithiobacillales COG2862	0	0
Acidithiobacillales COG2863	0	0
Acidithiobacillales COG2865	0	0
Acidithiobacillales COG2885	0	6
Acidithiobacillales COG2905	0	0
Acidithiobacillales COG2907	0	0
Acidithiobacillales COG2924	0	0
Acidithiobacillales COG2928	0	0
Acidithiobacillales COG2947	0	0
Acidithiobacillales COG2957	0	3
Acidithiobacillales COG2963	0	1
Acidithiobacillales COG2975	0	0
Acidithiobacillales COG3039	2	6
Acidithiobacillales COG3063	0	0
Acidithiobacillales COG3093	0	0
Acidithiobacillales COG3177	0	4
Acidithiobacillales COG3255	0	0
Acidithiobacillales COG3259	0	0
Acidithiobacillales COG3261	0	0
Acidithiobacillales COG3264	0	0
Acidithiobacillales COG3267	1	0
Acidithiobacillales COG3290	4	11
Acidithiobacillales COG3300	2	7
Acidithiobacillales COG3307	0	0
Acidithiobacillales COG3311	0	1
Acidithiobacillales COG3328	0	5
Acidithiobacillales COG3335	1	47
Acidithiobacillales COG3344	0	6
Acidithiobacillales COG3384	0	0
Acidithiobacillales COG3385	1	3
Acidithiobacillales COG3391	0	1
Acidithiobacillales COG3394	0	1
Acidithiobacillales COG3395	0	1
Acidithiobacillales COG3396	0	0
Acidithiobacillales COG3434	1	1
Acidithiobacillales COG3436	0	9
Acidithiobacillales COG3439	0	0
Acidithiobacillales COG3459	1	0
Acidithiobacillales COG3464	0	44
Acidithiobacillales COG3511	0	0
Acidithiobacillales COG3536	0	1
Acidithiobacillales COG3540	0	3
Acidithiobacillales COG3547	1	3
Acidithiobacillales COG3568	0	0
Acidithiobacillales COG3572	0	0
Acidithiobacillales COG3591	0	0
Acidithiobacillales COG3636	0	2
Acidithiobacillales COG3654	0	6
Acidithiobacillales COG3657	0	0
Acidithiobacillales COG3696	0	1
Acidithiobacillales COG3737	0	0
Acidithiobacillales COG3744	0	1
Acidithiobacillales COG3751	0	0
Acidithiobacillales COG3791	1	3
Acidithiobacillales COG3806	0	0
Acidithiobacillales COG3829	1	2
Acidithiobacillales COG3943	0	0
Acidithiobacillales COG3945	0	0
Acidithiobacillales COG3975	2	1
Acidithiobacillales COG4106	0	0
Acidithiobacillales COG4113	1	9
Acidithiobacillales COG4115	0	1
Acidithiobacillales COG4118	1	7
Acidithiobacillales COG4190	0	0
Acidithiobacillales COG4191	0	3
Acidithiobacillales COG4221	0	4
Acidithiobacillales COG4227	0	0
Acidithiobacillales COG4251	6	17
Acidithiobacillales COG4255	0	0
Acidithiobacillales COG4258	0	1
Acidithiobacillales COG4313	2	0
Acidithiobacillales COG4319	0	1
Acidithiobacillales COG4398	5	4
Acidithiobacillales COG4424	0	1
Acidithiobacillales COG4453	0	0
Acidithiobacillales COG4548	4	4
Acidithiobacillales COG4577	0	0
Acidithiobacillales COG4584	3	3
Acidithiobacillales COG4634	0	0
Acidithiobacillales COG4637	0	5
Acidithiobacillales COG4648	0	0
Acidithiobacillales COG4679	0	0
Acidithiobacillales COG4804	0	0
Acidithiobacillales COG4891	1	3
Acidithiobacillales COG4911	1	0
Acidithiobacillales COG4913	0	9
Acidithiobacillales COG4924	0	2
Acidithiobacillales COG4942	0	1
Acidithiobacillales COG4974	0	0
Acidithiobacillales COG5000	2	0
Acidithiobacillales COG5001	16	63
Acidithiobacillales COG5007	0	0
Acidithiobacillales COG5377	0	1
Acidithiobacillales COG5421	0	2
Acidithiobacillales COG5433	0	1
Acidithiobacillales COG5511	0	2
Acidithiobacillales COG5525	0	0
Acidithiobacillales COG5573	0	0
Acidithiobacillales COG5592	0	0
Acidithiobacillales COG5606	0	3
Acidithiobacillales COG5611	0	0
Acidithiobacillales COG5621	2	1
Acidithiobacillales COG5642	0	1
Acidithiobacillales COG5654	1	6
Acidithiobacillales K00003	1	0
Acidithiobacillales K00012	1	3
Acidithiobacillales K00013	1	1
Acidithiobacillales K00029	1	0
Acidithiobacillales K00031	0	0
Acidithiobacillales K00033	4	5
Acidithiobacillales K00034	0	0
Acidithiobacillales K00036	2	5
Acidithiobacillales K00052	1	2
Acidithiobacillales K00053	0	0
Acidithiobacillales K00057	3	5
Acidithiobacillales K00059	2	1
Acidithiobacillales K00067	1	4
Acidithiobacillales K00075	0	1
Acidithiobacillales K00088	0	5
Acidithiobacillales K00091	0	3
Acidithiobacillales K00097	0	1
Acidithiobacillales K00099	2	2
Acidithiobacillales K00104	0	4
Acidithiobacillales K00121	0	1
Acidithiobacillales K00123	0	2
Acidithiobacillales K00133	0	1
Acidithiobacillales K00134	0	0
Acidithiobacillales K00135	0	0
Acidithiobacillales K00145	1	2
Acidithiobacillales K00147	0	0
Acidithiobacillales K00161	1	3
Acidithiobacillales K00162	0	0
Acidithiobacillales K00208	1	1
Acidithiobacillales K00215	0	1
Acidithiobacillales K00228	0	0
Acidithiobacillales K00231	0	2
Acidithiobacillales K00254	0	0
Acidithiobacillales K00265	0	3
Acidithiobacillales K00266	0	0
Acidithiobacillales K00275	0	2
Acidithiobacillales K00278	0	0
Acidithiobacillales K00282	3	0
Acidithiobacillales K00283	1	2
Acidithiobacillales K00285	0	0
Acidithiobacillales K00297	0	0
Acidithiobacillales K00329	0	0
Acidithiobacillales K00330	0	0
Acidithiobacillales K00331	1	0
Acidithiobacillales K00332	0	0
Acidithiobacillales K00333	3	4
Acidithiobacillales K00334	0	1
Acidithiobacillales K00335	3	4
Acidithiobacillales K00336	2	9
Acidithiobacillales K00337	4	4
Acidithiobacillales K00338	1	0
Acidithiobacillales K00339	0	0
Acidithiobacillales K00340	0	0
Acidithiobacillales K00341	0	11
Acidithiobacillales K00342	1	18
Acidithiobacillales K00343	1	8
Acidithiobacillales K00356	0	0
Acidithiobacillales K00362	1	0
Acidithiobacillales K00370	1	0
Acidithiobacillales K00372	0	3
Acidithiobacillales K00374	0	0
Acidithiobacillales K00381	0	0
Acidithiobacillales K00382	1	1
Acidithiobacillales K00383	1	2
Acidithiobacillales K00384	0	1
Acidithiobacillales K00412	1	0
Acidithiobacillales K00428	0	4
Acidithiobacillales K00459	1	0
Acidithiobacillales K00520	0	3
Acidithiobacillales K00523	1	0
Acidithiobacillales K00525	3	3
Acidithiobacillales K00526	0	1
Acidithiobacillales K00549	0	3
Acidithiobacillales K00554	0	0
Acidithiobacillales K00566	1	6
Acidithiobacillales K00567	0	1
Acidithiobacillales K00568	0	0
Acidithiobacillales K00571	1	9
Acidithiobacillales K00573	2	0
Acidithiobacillales K00574	3	3
Acidithiobacillales K00600	5	1
Acidithiobacillales K00602	1	12
Acidithiobacillales K00604	0	1
Acidithiobacillales K00609	0	0
Acidithiobacillales K00611	0	6
Acidithiobacillales K00615	4	2
Acidithiobacillales K00616	0	2
Acidithiobacillales K00620	1	0
Acidithiobacillales K00640	0	2
Acidithiobacillales K00641	0	1
Acidithiobacillales K00645	0	0
Acidithiobacillales K00647	1	0
Acidithiobacillales K00648	2	0
Acidithiobacillales K00652	1	1
Acidithiobacillales K00655	0	0
Acidithiobacillales K00674	0	0
Acidithiobacillales K00677	4	6
Acidithiobacillales K00681	5	0
Acidithiobacillales K00684	0	0
Acidithiobacillales K00688	7	4
Acidithiobacillales K00694	0	8
Acidithiobacillales K00695	0	4
Acidithiobacillales K00700	6	6
Acidithiobacillales K00703	0	1
Acidithiobacillales K00748	0	0
Acidithiobacillales K00759	0	0
Acidithiobacillales K00762	1	0
Acidithiobacillales K00764	7	7
Acidithiobacillales K00765	1	0
Acidithiobacillales K00766	0	0
Acidithiobacillales K00767	0	1
Acidithiobacillales K00772	1	0
Acidithiobacillales K00773	1	3
Acidithiobacillales K00788	0	2
Acidithiobacillales K00789	2	5
Acidithiobacillales K00790	1	4
Acidithiobacillales K00791	0	0
Acidithiobacillales K00793	1	0
Acidithiobacillales K00794	0	3
Acidithiobacillales K00795	0	2
Acidithiobacillales K00796	0	1
Acidithiobacillales K00797	0	0
Acidithiobacillales K00799	0	1
Acidithiobacillales K00800	3	7
Acidithiobacillales K00806	0	0
Acidithiobacillales K00812	3	1
Acidithiobacillales K00817	2	5
Acidithiobacillales K00820	1	0
Acidithiobacillales K00821	1	1
Acidithiobacillales K00826	0	4
Acidithiobacillales K00831	3	5
Acidithiobacillales K00833	0	4
Acidithiobacillales K00845	0	0
Acidithiobacillales K00847	0	0
Acidithiobacillales K00855	0	0
Acidithiobacillales K00856	0	1
Acidithiobacillales K00858	0	0
Acidithiobacillales K00859	0	2
Acidithiobacillales K00873	1	8
Acidithiobacillales K00901	2	0
Acidithiobacillales K00919	0	0
Acidithiobacillales K00925	0	1
Acidithiobacillales K00927	0	1
Acidithiobacillales K00928	3	0
Acidithiobacillales K00930	1	0
Acidithiobacillales K00931	0	0
Acidithiobacillales K00937	1	1
Acidithiobacillales K00939	0	0
Acidithiobacillales K00940	0	0
Acidithiobacillales K00941	0	0
Acidithiobacillales K00942	1	0
Acidithiobacillales K00945	0	1
Acidithiobacillales K00946	0	0
Acidithiobacillales K00948	1	0
Acidithiobacillales K00951	1	0
Acidithiobacillales K00954	0	0
Acidithiobacillales K00956	0	1
Acidithiobacillales K00958	0	0
Acidithiobacillales K00962	3	10
Acidithiobacillales K00969	0	0
Acidithiobacillales K00970	1	0
Acidithiobacillales K00973	0	3
Acidithiobacillales K00974	1	1
Acidithiobacillales K00975	6	4
Acidithiobacillales K00978	0	2
Acidithiobacillales K00981	0	0
Acidithiobacillales K00982	0	0
Acidithiobacillales K00989	2	0
Acidithiobacillales K00990	3	0
Acidithiobacillales K00991	0	4
Acidithiobacillales K00992	2	0
Acidithiobacillales K00995	0	0
Acidithiobacillales K00996	0	2
Acidithiobacillales K00997	1	0
Acidithiobacillales K01000	0	1
Acidithiobacillales K01007	0	0
Acidithiobacillales K01012	1	1
Acidithiobacillales K01056	0	0
Acidithiobacillales K01061	0	0
Acidithiobacillales K01070	0	0
Acidithiobacillales K01079	0	0
Acidithiobacillales K01091	0	0
Acidithiobacillales K01092	0	0
Acidithiobacillales K01119	0	1
Acidithiobacillales K01129	0	0
Acidithiobacillales K01139	1	0
Acidithiobacillales K01142	2	1
Acidithiobacillales K01153	11	39
Acidithiobacillales K01154	2	12
Acidithiobacillales K01156	0	10
Acidithiobacillales K01159	0	2
Acidithiobacillales K01178	4	5
Acidithiobacillales K01179	0	0
Acidithiobacillales K01185	0	0
Acidithiobacillales K01207	0	0
Acidithiobacillales K01214	1	16
Acidithiobacillales K01236	3	9
Acidithiobacillales K01251	0	1
Acidithiobacillales K01255	0	6
Acidithiobacillales K01256	1	3
Acidithiobacillales K01262	3	8
Acidithiobacillales K01265	0	1
Acidithiobacillales K01338	12	8
Acidithiobacillales K01356	2	0
Acidithiobacillales K01358	0	0
Acidithiobacillales K01409	3	0
Acidithiobacillales K01419	0	0
Acidithiobacillales K01434	0	2
Acidithiobacillales K01439	0	2
Acidithiobacillales K01448	1	0
Acidithiobacillales K01462	0	1
Acidithiobacillales K01465	0	2
Acidithiobacillales K01491	0	1
Acidithiobacillales K01494	0	0
Acidithiobacillales K01507	0	0
Acidithiobacillales K01524	0	2
Acidithiobacillales K01533	0	0
Acidithiobacillales K01534	3	0
Acidithiobacillales K01537	1	6
Acidithiobacillales K01579	0	0
Acidithiobacillales K01580	0	0
Acidithiobacillales K01585	0	1
Acidithiobacillales K01586	0	2
Acidithiobacillales K01588	0	5
Acidithiobacillales K01589	0	4
Acidithiobacillales K01591	0	0
Acidithiobacillales K01595	0	0
Acidithiobacillales K01599	2	1
Acidithiobacillales K01601	0	10
Acidithiobacillales K01609	1	0
Acidithiobacillales K01611	0	0
Acidithiobacillales K01613	0	0
Acidithiobacillales K01621	2	2
Acidithiobacillales K01624	0	0
Acidithiobacillales K01627	4	1
Acidithiobacillales K01633	0	0
Acidithiobacillales K01647	0	0
Acidithiobacillales K01649	2	0
Acidithiobacillales K01652	1	2
Acidithiobacillales K01653	0	0
Acidithiobacillales K01657	0	4
Acidithiobacillales K01658	0	0
Acidithiobacillales K01662	3	4
Acidithiobacillales K01665	0	0
Acidithiobacillales K01669	0	6
Acidithiobacillales K01679	0	0
Acidithiobacillales K01681	1	1
Acidithiobacillales K01687	1	1
Acidithiobacillales K01689	0	1
Acidithiobacillales K01693	0	0
Acidithiobacillales K01695	0	0
Acidithiobacillales K01696	1	2
Acidithiobacillales K01698	0	5
Acidithiobacillales K01703	0	0
Acidithiobacillales K01704	0	0
Acidithiobacillales K01710	0	5
Acidithiobacillales K01711	0	0
Acidithiobacillales K01714	0	0
Acidithiobacillales K01719	0	0
Acidithiobacillales K01724	0	5
Acidithiobacillales K01733	1	0
Acidithiobacillales K01735	3	14
Acidithiobacillales K01736	0	2
Acidithiobacillales K01749	0	2
Acidithiobacillales K01754	25	23
Acidithiobacillales K01755	1	1
Acidithiobacillales K01756	1	5
Acidithiobacillales K01759	0	0
Acidithiobacillales K01768	2	0
Acidithiobacillales K01770	1	0
Acidithiobacillales K01772	0	1
Acidithiobacillales K01775	0	0
Acidithiobacillales K01778	0	0
Acidithiobacillales K01784	1	4
Acidithiobacillales K01790	0	10
Acidithiobacillales K01803	2	2
Acidithiobacillales K01810	1	3
Acidithiobacillales K01814	1	0
Acidithiobacillales K01817	0	0
Acidithiobacillales K01835	0	0
Acidithiobacillales K01840	0	1
Acidithiobacillales K01845	1	2
Acidithiobacillales K01866	1	1
Acidithiobacillales K01867	1	0
Acidithiobacillales K01868	0	8
Acidithiobacillales K01869	0	1
Acidithiobacillales K01870	3	0
Acidithiobacillales K01872	1	6
Acidithiobacillales K01873	0	3
Acidithiobacillales K01874	2	4
Acidithiobacillales K01875	0	2
Acidithiobacillales K01876	0	1
Acidithiobacillales K01878	0	3
Acidithiobacillales K01879	1	1
Acidithiobacillales K01881	0	3
Acidithiobacillales K01883	0	2
Acidithiobacillales K01885	4	3
Acidithiobacillales K01887	2	3
Acidithiobacillales K01889	0	4
Acidithiobacillales K01890	1	0
Acidithiobacillales K01892	0	0
Acidithiobacillales K01895	3	3
Acidithiobacillales K01897	0	1
Acidithiobacillales K01903	2	0
Acidithiobacillales K01915	0	0
Acidithiobacillales K01919	1	0
Acidithiobacillales K01921	0	2
Acidithiobacillales K01923	0	0
Acidithiobacillales K01924	0	0
Acidithiobacillales K01925	0	1
Acidithiobacillales K01928	2	1
Acidithiobacillales K01929	0	0
Acidithiobacillales K01933	1	2
Acidithiobacillales K01934	1	2
Acidithiobacillales K01935	0	0
Acidithiobacillales K01937	3	4
Acidithiobacillales K01939	1	2
Acidithiobacillales K01940	0	1
Acidithiobacillales K01945	1	1
Acidithiobacillales K01950	0	11
Acidithiobacillales K01951	8	8
Acidithiobacillales K01952	1	3
Acidithiobacillales K01955	2	6
Acidithiobacillales K01956	1	0
Acidithiobacillales K01961	2	0
Acidithiobacillales K01962	0	0
Acidithiobacillales K01963	0	1
Acidithiobacillales K01972	2	9
Acidithiobacillales K01990	1	8
Acidithiobacillales K01991	1	1
Acidithiobacillales K01992	5	6
Acidithiobacillales K02003	0	1
Acidithiobacillales K02004	12	6
Acidithiobacillales K02015	0	0
Acidithiobacillales K02019	0	0
Acidithiobacillales K02020	0	0
Acidithiobacillales K02031	0	1
Acidithiobacillales K02032	0	0
Acidithiobacillales K02033	2	1
Acidithiobacillales K02034	1	2
Acidithiobacillales K02035	1	4
Acidithiobacillales K02036	0	0
Acidithiobacillales K02038	0	2
Acidithiobacillales K02040	0	0
Acidithiobacillales K02065	1	1
Acidithiobacillales K02066	1	0
Acidithiobacillales K02067	0	1
Acidithiobacillales K02111	0	2
Acidithiobacillales K02112	0	4
Acidithiobacillales K02114	0	0
Acidithiobacillales K02115	0	1
Acidithiobacillales K02169	0	0
Acidithiobacillales K02170	0	0
Acidithiobacillales K02221	0	4
Acidithiobacillales K02238	0	0
Acidithiobacillales K02279	0	0
Acidithiobacillales K02280	0	1
Acidithiobacillales K02283	2	5
Acidithiobacillales K02303	0	0
Acidithiobacillales K02313	0	0
Acidithiobacillales K02314	1	4
Acidithiobacillales K02316	0	0
Acidithiobacillales K02335	1	3
Acidithiobacillales K02337	1	0
Acidithiobacillales K02338	0	0
Acidithiobacillales K02339	0	0
Acidithiobacillales K02341	0	1
Acidithiobacillales K02342	0	3
Acidithiobacillales K02343	1	0
Acidithiobacillales K02346	2	0
Acidithiobacillales K02347	0	0
Acidithiobacillales K02355	4	1
Acidithiobacillales K02356	2	0
Acidithiobacillales K02357	0	8
Acidithiobacillales K02358	0	10
Acidithiobacillales K02386	0	0
Acidithiobacillales K02390	0	0
Acidithiobacillales K02394	0	1
Acidithiobacillales K02396	0	1
Acidithiobacillales K02400	0	0
Acidithiobacillales K02405	1	0
Acidithiobacillales K02406	0	0
Acidithiobacillales K02407	1	0
Acidithiobacillales K02410	0	0
Acidithiobacillales K02411	0	0
Acidithiobacillales K02412	1	3
Acidithiobacillales K02416	1	2
Acidithiobacillales K02417	0	1
Acidithiobacillales K02420	0	0
Acidithiobacillales K02421	0	0
Acidithiobacillales K02427	1	0
Acidithiobacillales K02428	0	0
Acidithiobacillales K02433	1	1
Acidithiobacillales K02434	6	2
Acidithiobacillales K02437	0	0
Acidithiobacillales K02454	5	5
Acidithiobacillales K02455	7	1
Acidithiobacillales K02469	1	2
Acidithiobacillales K02470	5	4
Acidithiobacillales K02483	0	0
Acidithiobacillales K02484	3	0
Acidithiobacillales K02492	6	2
Acidithiobacillales K02493	0	1
Acidithiobacillales K02500	1	0
Acidithiobacillales K02501	0	2
Acidithiobacillales K02503	0	0
Acidithiobacillales K02519	1	2
Acidithiobacillales K02520	0	0
Acidithiobacillales K02527	0	0
Acidithiobacillales K02528	1	0
Acidithiobacillales K02535	0	0
Acidithiobacillales K02536	0	1
Acidithiobacillales K02556	0	2
Acidithiobacillales K02557	0	2
Acidithiobacillales K02558	5	6
Acidithiobacillales K02563	0	0
Acidithiobacillales K02575	0	1
Acidithiobacillales K02584	1	2
Acidithiobacillales K02586	0	0
Acidithiobacillales K02588	0	0
Acidithiobacillales K02591	0	0
Acidithiobacillales K02600	0	0
Acidithiobacillales K02601	1	1
Acidithiobacillales K02621	0	2
Acidithiobacillales K02622	0	0
Acidithiobacillales K02650	1	0
Acidithiobacillales K02652	0	0
Acidithiobacillales K02653	8	2
Acidithiobacillales K02654	1	2
Acidithiobacillales K02662	0	0
Acidithiobacillales K02664	0	0
Acidithiobacillales K02666	2	0
Acidithiobacillales K02667	0	0
Acidithiobacillales K02668	0	0
Acidithiobacillales K02669	4	4
Acidithiobacillales K02670	0	0
Acidithiobacillales K02672	0	0
Acidithiobacillales K02806	0	0
Acidithiobacillales K02825	0	1
Acidithiobacillales K02835	0	0
Acidithiobacillales K02836	0	1
Acidithiobacillales K02837	0	1
Acidithiobacillales K02841	0	0
Acidithiobacillales K02843	0	1
Acidithiobacillales K02860	0	0
Acidithiobacillales K02864	0	0
Acidithiobacillales K02867	0	0
Acidithiobacillales K02871	1	1
Acidithiobacillales K02874	0	0
Acidithiobacillales K02876	1	0
Acidithiobacillales K02878	0	0
Acidithiobacillales K02886	0	0
Acidithiobacillales K02888	0	0
Acidithiobacillales K02890	0	0
Acidithiobacillales K02892	0	0
Acidithiobacillales K02895	1	2
Acidithiobacillales K02909	0	0
Acidithiobacillales K02913	0	0
Acidithiobacillales K02926	0	0
Acidithiobacillales K02931	3	0
Acidithiobacillales K02933	0	0
Acidithiobacillales K02935	0	0
Acidithiobacillales K02939	0	0
Acidithiobacillales K02945	0	0
Acidithiobacillales K02946	0	1
Acidithiobacillales K02948	0	0
Acidithiobacillales K02950	0	0
Acidithiobacillales K02952	0	0
Acidithiobacillales K02954	2	0
Acidithiobacillales K02956	0	0
Acidithiobacillales K02959	0	1
Acidithiobacillales K02961	0	0
Acidithiobacillales K02967	3	1
Acidithiobacillales K02968	0	0
Acidithiobacillales K02970	0	0
Acidithiobacillales K02982	0	1
Acidithiobacillales K02986	2	3
Acidithiobacillales K02988	0	1
Acidithiobacillales K02990	1	0
Acidithiobacillales K02992	1	0
Acidithiobacillales K02996	1	0
Acidithiobacillales K03043	0	2
Acidithiobacillales K03046	3	3
Acidithiobacillales K03070	2	0
Acidithiobacillales K03072	3	1
Acidithiobacillales K03074	2	1
Acidithiobacillales K03076	1	4
Acidithiobacillales K03086	0	0
Acidithiobacillales K03087	0	1
Acidithiobacillales K03088	1	2
Acidithiobacillales K03089	0	0
Acidithiobacillales K03092	0	1
Acidithiobacillales K03100	2	2
Acidithiobacillales K03106	0	3
Acidithiobacillales K03110	1	1
Acidithiobacillales K03111	1	0
Acidithiobacillales K03147	1	3
Acidithiobacillales K03149	0	5
Acidithiobacillales K03153	0	1
Acidithiobacillales K03154	0	3
Acidithiobacillales K03168	3	4
Acidithiobacillales K03177	2	0
Acidithiobacillales K03179	0	0
Acidithiobacillales K03182	0	0
Acidithiobacillales K03183	0	0
Acidithiobacillales K03186	0	1
Acidithiobacillales K03205	1	0
Acidithiobacillales K03210	0	0
Acidithiobacillales K03215	1	1
Acidithiobacillales K03216	1	0
Acidithiobacillales K03217	0	0
Acidithiobacillales K03270	2	1
Acidithiobacillales K03273	3	0
Acidithiobacillales K03274	0	2
Acidithiobacillales K03282	0	21
Acidithiobacillales K03284	0	3
Acidithiobacillales K03296	0	2
Acidithiobacillales K03297	0	2
Acidithiobacillales K03313	0	6
Acidithiobacillales K03320	1	0
Acidithiobacillales K03321	2	3
Acidithiobacillales K03386	0	2
Acidithiobacillales K03388	0	0
Acidithiobacillales K03389	0	0
Acidithiobacillales K03390	0	0
Acidithiobacillales K03396	0	0
Acidithiobacillales K03407	0	6
Acidithiobacillales K03415	0	0
Acidithiobacillales K03424	1	1
Acidithiobacillales K03427	4	27
Acidithiobacillales K03431	0	0
Acidithiobacillales K03438	1	1
Acidithiobacillales K03446	5	3
Acidithiobacillales K03455	2	4
Acidithiobacillales K03466	0	0
Acidithiobacillales K03469	0	0
Acidithiobacillales K03474	0	1
Acidithiobacillales K03495	2	9
Acidithiobacillales K03496	1	6
Acidithiobacillales K03497	1	1
Acidithiobacillales K03500	0	2
Acidithiobacillales K03501	0	0
Acidithiobacillales K03502	0	4
Acidithiobacillales K03517	2	4
Acidithiobacillales K03518	0	6
Acidithiobacillales K03524	0	0
Acidithiobacillales K03527	0	1
Acidithiobacillales K03531	0	0
Acidithiobacillales K03536	0	0
Acidithiobacillales K03543	0	0
Acidithiobacillales K03544	0	0
Acidithiobacillales K03545	0	0
Acidithiobacillales K03549	1	2
Acidithiobacillales K03550	0	0
Acidithiobacillales K03551	0	1
Acidithiobacillales K03553	0	2
Acidithiobacillales K03555	1	0
Acidithiobacillales K03558	0	0
Acidithiobacillales K03559	3	1
Acidithiobacillales K03560	0	0
Acidithiobacillales K03561	0	0
Acidithiobacillales K03562	0	0
Acidithiobacillales K03564	0	1
Acidithiobacillales K03565	0	0
Acidithiobacillales K03567	0	0
Acidithiobacillales K03568	1	0
Acidithiobacillales K03569	0	2
Acidithiobacillales K03571	0	0
Acidithiobacillales K03572	1	1
Acidithiobacillales K03575	1	0
Acidithiobacillales K03576	0	1
Acidithiobacillales K03581	1	11
Acidithiobacillales K03582	0	0
Acidithiobacillales K03583	0	0
Acidithiobacillales K03584	0	0
Acidithiobacillales K03585	1	1
Acidithiobacillales K03587	0	2
Acidithiobacillales K03590	0	0
Acidithiobacillales K03592	2	0
Acidithiobacillales K03593	2	3
Acidithiobacillales K03595	0	0
Acidithiobacillales K03596	0	2
Acidithiobacillales K03599	0	0
Acidithiobacillales K03601	1	0
Acidithiobacillales K03621	0	14
Acidithiobacillales K03625	0	0
Acidithiobacillales K03628	1	1
Acidithiobacillales K03629	0	0
Acidithiobacillales K03630	0	0
Acidithiobacillales K03631	0	0
Acidithiobacillales K03634	0	0
Acidithiobacillales K03638	0	0
Acidithiobacillales K03639	0	0
Acidithiobacillales K03641	1	0
Acidithiobacillales K03644	0	0
Acidithiobacillales K03650	0	2
Acidithiobacillales K03654	0	1
Acidithiobacillales K03655	4	9
Acidithiobacillales K03656	0	4
Acidithiobacillales K03657	5	8
Acidithiobacillales K03664	0	0
Acidithiobacillales K03667	0	3
Acidithiobacillales K03669	1	0
Acidithiobacillales K03670	0	0
Acidithiobacillales K03672	0	1
Acidithiobacillales K03685	0	3
Acidithiobacillales K03688	0	0
Acidithiobacillales K03694	1	1
Acidithiobacillales K03695	1	7
Acidithiobacillales K03699	0	0
Acidithiobacillales K03701	5	0
Acidithiobacillales K03702	0	0
Acidithiobacillales K03703	0	1
Acidithiobacillales K03704	0	0
Acidithiobacillales K03711	0	0
Acidithiobacillales K03722	1	1
Acidithiobacillales K03723	0	2
Acidithiobacillales K03733	1	2
Acidithiobacillales K03741	0	1
Acidithiobacillales K03750	0	5
Acidithiobacillales K03768	0	1
Acidithiobacillales K03769	0	0
Acidithiobacillales K03770	0	0
Acidithiobacillales K03771	0	0
Acidithiobacillales K03777	0	3
Acidithiobacillales K03778	0	9
Acidithiobacillales K03787	0	1
Acidithiobacillales K03793	2	3
Acidithiobacillales K03797	0	2
Acidithiobacillales K03798	0	0
Acidithiobacillales K03799	2	0
Acidithiobacillales K03800	0	0
Acidithiobacillales K03801	0	0
Acidithiobacillales K03805	0	0
Acidithiobacillales K03820	0	0
Acidithiobacillales K03832	0	0
Acidithiobacillales K03841	0	1
Acidithiobacillales K03856	0	8
Acidithiobacillales K03885	0	0
Acidithiobacillales K03892	0	0
Acidithiobacillales K03924	0	0
Acidithiobacillales K03975	5	1
Acidithiobacillales K03977	0	1
Acidithiobacillales K03978	0	1
Acidithiobacillales K03979	5	0
Acidithiobacillales K03980	0	3
Acidithiobacillales K04042	0	0
Acidithiobacillales K04043	0	2
Acidithiobacillales K04044	2	3
Acidithiobacillales K04066	0	5
Acidithiobacillales K04069	3	0
Acidithiobacillales K04075	1	0
Acidithiobacillales K04077	1	3
Acidithiobacillales K04078	0	1
Acidithiobacillales K04079	0	1
Acidithiobacillales K04082	1	0
Acidithiobacillales K04083	0	0
Acidithiobacillales K04084	2	2
Acidithiobacillales K04085	0	0
Acidithiobacillales K04087	0	0
Acidithiobacillales K04096	1	3
Acidithiobacillales K04485	1	0
Acidithiobacillales K04487	4	2
Acidithiobacillales K04488	0	0
Acidithiobacillales K04517	0	0
Acidithiobacillales K04562	0	0
Acidithiobacillales K04564	2	0
Acidithiobacillales K04567	9	0
Acidithiobacillales K04652	0	0
Acidithiobacillales K04653	0	0
Acidithiobacillales K04654	0	0
Acidithiobacillales K04655	0	2
Acidithiobacillales K04656	0	0
Acidithiobacillales K04744	0	0
Acidithiobacillales K04748	1	4
Acidithiobacillales K04751	0	0
Acidithiobacillales K04752	1	0
Acidithiobacillales K04754	0	0
Acidithiobacillales K04755	2	0
Acidithiobacillales K04763	2	2
Acidithiobacillales K04768	11	3
Acidithiobacillales K04771	0	4
Acidithiobacillales K04773	0	0
Acidithiobacillales K05343	1	9
Acidithiobacillales K05366	2	5
Acidithiobacillales K05515	2	0
Acidithiobacillales K05516	4	3
Acidithiobacillales K05524	0	2
Acidithiobacillales K05539	0	0
Acidithiobacillales K05592	0	0
Acidithiobacillales K05595	0	2
Acidithiobacillales K05770	0	2
Acidithiobacillales K05780	0	0
Acidithiobacillales K05810	0	0
Acidithiobacillales K05837	0	0
Acidithiobacillales K05838	5	3
Acidithiobacillales K05844	0	0
Acidithiobacillales K06020	0	3
Acidithiobacillales K06023	0	0
Acidithiobacillales K06041	3	0
Acidithiobacillales K06044	8	32
Acidithiobacillales K06075	0	0
Acidithiobacillales K06076	0	0
Acidithiobacillales K06131	14	30
Acidithiobacillales K06147	0	1
Acidithiobacillales K06153	1	0
Acidithiobacillales K06158	0	0
Acidithiobacillales K06167	4	6
Acidithiobacillales K06168	0	1
Acidithiobacillales K06173	0	0
Acidithiobacillales K06178	2	0
Acidithiobacillales K06179	0	0
Acidithiobacillales K06180	0	0
Acidithiobacillales K06183	0	1
Acidithiobacillales K06186	0	0
Acidithiobacillales K06188	0	0
Acidithiobacillales K06195	0	0
Acidithiobacillales K06207	4	2
Acidithiobacillales K06217	2	0
Acidithiobacillales K06281	0	0
Acidithiobacillales K06282	0	0
Acidithiobacillales K06287	1	3
Acidithiobacillales K06861	0	2
Acidithiobacillales K06886	0	0
Acidithiobacillales K06894	0	0
Acidithiobacillales K06910	0	3
Acidithiobacillales K06911	1	5
Acidithiobacillales K06920	0	2
Acidithiobacillales K06925	2	0
Acidithiobacillales K06941	0	8
Acidithiobacillales K06942	0	1
Acidithiobacillales K06958	1	0
Acidithiobacillales K06969	0	2
Acidithiobacillales K06980	0	0
Acidithiobacillales K06990	2	2
Acidithiobacillales K06992	0	5
Acidithiobacillales K06999	0	0
Acidithiobacillales K07001	0	0
Acidithiobacillales K07003	0	0
Acidithiobacillales K07007	0	0
Acidithiobacillales K07010	0	0
Acidithiobacillales K07011	0	0
Acidithiobacillales K07018	0	1
Acidithiobacillales K07019	1	0
Acidithiobacillales K07025	1	0
Acidithiobacillales K07027	0	1
Acidithiobacillales K07043	0	0
Acidithiobacillales K07053	0	0
Acidithiobacillales K07062	0	3
Acidithiobacillales K07064	0	1
Acidithiobacillales K07082	0	1
Acidithiobacillales K07090	1	1
Acidithiobacillales K07092	0	0
Acidithiobacillales K07115	0	0
Acidithiobacillales K07126	1	0
Acidithiobacillales K07131	0	0
Acidithiobacillales K07133	0	0
Acidithiobacillales K07157	0	0
Acidithiobacillales K07171	0	0
Acidithiobacillales K07172	0	0
Acidithiobacillales K07175	0	0
Acidithiobacillales K07213	0	1
Acidithiobacillales K07226	0	1
Acidithiobacillales K07258	0	1
Acidithiobacillales K07259	0	0
Acidithiobacillales K07277	2	0
Acidithiobacillales K07301	0	0
Acidithiobacillales K07303	9	4
Acidithiobacillales K07304	0	5
Acidithiobacillales K07305	0	2
Acidithiobacillales K07313	0	0
Acidithiobacillales K07316	1	9
Acidithiobacillales K07320	1	0
Acidithiobacillales K07334	0	0
Acidithiobacillales K07344	0	2
Acidithiobacillales K07390	0	0
Acidithiobacillales K07391	2	0
Acidithiobacillales K07395	0	0
Acidithiobacillales K07402	0	0
Acidithiobacillales K07448	0	3
Acidithiobacillales K07462	0	1
Acidithiobacillales K07478	2	0
Acidithiobacillales K07481	0	8
Acidithiobacillales K07484	2	9
Acidithiobacillales K07486	5	0
Acidithiobacillales K07494	0	2
Acidithiobacillales K07497	1	23
Acidithiobacillales K07501	0	1
Acidithiobacillales K07568	2	3
Acidithiobacillales K07574	1	0
Acidithiobacillales K07576	0	0
Acidithiobacillales K07645	3	0
Acidithiobacillales K07657	0	0
Acidithiobacillales K07659	1	2
Acidithiobacillales K07667	0	0
Acidithiobacillales K07708	1	0
Acidithiobacillales K07711	2	4
[truncated: 537,504+ more rows]

## Sheet: S1_Metag_R2_rawCounts_KOs
	Pmt2	Topaz
Acidimicrobiia K00003	1	38
Acidimicrobiia K00012	3	10
Acidimicrobiia K00013	3	10
Acidimicrobiia K00014	2	0
Acidimicrobiia K00015	0	2
Acidimicrobiia K00024	1	3
Acidimicrobiia K00027	0	9
Acidimicrobiia K00031	3	28
Acidimicrobiia K00033	0	0
Acidimicrobiia K00036	3	9
Acidimicrobiia K00052	3	29
Acidimicrobiia K00053	0	11
Acidimicrobiia K00058	5	42
Acidimicrobiia K00059	2	6
Acidimicrobiia K00067	1	8
Acidimicrobiia K00074	3	24
Acidimicrobiia K00075	3	22
Acidimicrobiia K00088	6	97
Acidimicrobiia K00099	1	31
Acidimicrobiia K00101	1	0
Acidimicrobiia K00104	1	5
Acidimicrobiia K00108	0	0
Acidimicrobiia K00121	4	2
Acidimicrobiia K00122	0	0
Acidimicrobiia K00123	5	9
Acidimicrobiia K00128	0	5
Acidimicrobiia K00130	0	1
Acidimicrobiia K00134	1	13
Acidimicrobiia K00135	0	0
Acidimicrobiia K00140	0	6
Acidimicrobiia K00145	2	5
Acidimicrobiia K00147	1	10
Acidimicrobiia K00161	0	4
Acidimicrobiia K00162	2	2
Acidimicrobiia K00163	8	84
Acidimicrobiia K00164	1	94
Acidimicrobiia K00166	0	4
Acidimicrobiia K00167	2	2
Acidimicrobiia K00208	1	14
Acidimicrobiia K00210	3	29
Acidimicrobiia K00215	0	3
Acidimicrobiia K00231	0	0
Acidimicrobiia K00239	1	58
Acidimicrobiia K00240	0	16
Acidimicrobiia K00241	2	17
Acidimicrobiia K00242	0	11
Acidimicrobiia K00249	0	5
Acidimicrobiia K00253	2	21
Acidimicrobiia K00259	0	16
Acidimicrobiia K00265	3	7
Acidimicrobiia K00266	0	2
Acidimicrobiia K00281	1	22
Acidimicrobiia K00282	0	14
Acidimicrobiia K00283	1	22
Acidimicrobiia K00286	0	6
Acidimicrobiia K00297	4	8
Acidimicrobiia K00330	2	16
Acidimicrobiia K00331	3	46
Acidimicrobiia K00332	3	28
Acidimicrobiia K00333	13	125
Acidimicrobiia K00334	3	27
Acidimicrobiia K00335	7	36
Acidimicrobiia K00336	3	47
Acidimicrobiia K00337	19	87
Acidimicrobiia K00338	2	28
Acidimicrobiia K00339	0	18
Acidimicrobiia K00340	0	9
Acidimicrobiia K00341	7	125
Acidimicrobiia K00342	8	123
Acidimicrobiia K00343	5	99
Acidimicrobiia K00344	2	2
Acidimicrobiia K00375	0	1
Acidimicrobiia K00382	9	75
Acidimicrobiia K00384	3	27
Acidimicrobiia K00390	0	0
Acidimicrobiia K00392	0	4
Acidimicrobiia K00425	0	1
Acidimicrobiia K00432	0	0
Acidimicrobiia K00451	2	5
Acidimicrobiia K00518	0	10
Acidimicrobiia K00520	0	7
Acidimicrobiia K00525	8	96
Acidimicrobiia K00548	4	96
Acidimicrobiia K00554	0	18
Acidimicrobiia K00566	2	26
Acidimicrobiia K00567	0	2
Acidimicrobiia K00600	1	30
Acidimicrobiia K00602	0	15
Acidimicrobiia K00603	1	8
Acidimicrobiia K00604	1	15
Acidimicrobiia K00605	5	13
Acidimicrobiia K00606	0	6
Acidimicrobiia K00609	1	9
Acidimicrobiia K00611	0	0
Acidimicrobiia K00615	4	4
Acidimicrobiia K00616	1	8
Acidimicrobiia K00620	3	7
Acidimicrobiia K00626	15	76
Acidimicrobiia K00627	0	2
Acidimicrobiia K00632	9	45
Acidimicrobiia K00640	0	0
Acidimicrobiia K00641	0	34
Acidimicrobiia K00645	3	36
Acidimicrobiia K00648	2	43
Acidimicrobiia K00655	1	12
Acidimicrobiia K00658	7	15
Acidimicrobiia K00666	7	28
Acidimicrobiia K00681	0	3
Acidimicrobiia K00684	0	2
Acidimicrobiia K00697	0	3
Acidimicrobiia K00721	0	4
Acidimicrobiia K00760	1	6
Acidimicrobiia K00762	0	16
Acidimicrobiia K00763	0	7
Acidimicrobiia K00764	3	13
Acidimicrobiia K00765	5	36
Acidimicrobiia K00766	2	6
Acidimicrobiia K00767	0	1
Acidimicrobiia K00768	0	1
Acidimicrobiia K00773	1	13
Acidimicrobiia K00789	6	38
Acidimicrobiia K00790	1	4
Acidimicrobiia K00791	0	13
Acidimicrobiia K00796	1	17
Acidimicrobiia K00798	1	2
Acidimicrobiia K00800	0	3
Acidimicrobiia K00805	7	29
Acidimicrobiia K00806	1	34
Acidimicrobiia K00817	6	52
Acidimicrobiia K00820	8	54
Acidimicrobiia K00821	1	15
Acidimicrobiia K00823	0	2
Acidimicrobiia K00826	3	41
Acidimicrobiia K00831	2	14
Acidimicrobiia K00845	1	12
Acidimicrobiia K00855	4	17
Acidimicrobiia K00858	2	10
Acidimicrobiia K00859	0	0
Acidimicrobiia K00864	11	36
Acidimicrobiia K00865	5	16
Acidimicrobiia K00872	0	1
Acidimicrobiia K00873	1	14
Acidimicrobiia K00876	4	17
Acidimicrobiia K00886	1	12
Acidimicrobiia K00891	0	7
Acidimicrobiia K00919	0	5
Acidimicrobiia K00927	0	18
Acidimicrobiia K00928	4	43
Acidimicrobiia K00930	3	28
Acidimicrobiia K00931	0	13
Acidimicrobiia K00936	2	53
Acidimicrobiia K00937	2	16
Acidimicrobiia K00939	2	21
Acidimicrobiia K00940	1	7
Acidimicrobiia K00942	0	16
Acidimicrobiia K00943	0	2
Acidimicrobiia K00945	0	15
Acidimicrobiia K00946	0	0
Acidimicrobiia K00948	5	45
Acidimicrobiia K00951	11	75
Acidimicrobiia K00954	1	7
Acidimicrobiia K00955	0	9
Acidimicrobiia K00962	8	71
Acidimicrobiia K00963	0	2
Acidimicrobiia K00965	0	28
Acidimicrobiia K00966	3	13
Acidimicrobiia K00969	2	24
Acidimicrobiia K00970	6	33
Acidimicrobiia K00973	0	1
Acidimicrobiia K00981	0	4
Acidimicrobiia K00989	0	23
Acidimicrobiia K00995	1	19
Acidimicrobiia K00997	0	4
Acidimicrobiia K01000	3	17
Acidimicrobiia K01006	12	95
Acidimicrobiia K01056	1	5
Acidimicrobiia K01057	0	0
Acidimicrobiia K01061	12	20
Acidimicrobiia K01066	1	0
Acidimicrobiia K01081	0	5
Acidimicrobiia K01092	1	5
Acidimicrobiia K01126	0	0
Acidimicrobiia K01129	0	17
Acidimicrobiia K01142	10	36
Acidimicrobiia K01159	1	7
Acidimicrobiia K01183	0	0
Acidimicrobiia K01187	4	2
Acidimicrobiia K01198	0	0
Acidimicrobiia K01251	5	12
Acidimicrobiia K01255	2	7
Acidimicrobiia K01259	0	1
Acidimicrobiia K01265	2	14
Acidimicrobiia K01278	0	6
Acidimicrobiia K01338	2	7
Acidimicrobiia K01354	3	7
Acidimicrobiia K01356	1	26
Acidimicrobiia K01358	2	20
Acidimicrobiia K01409	6	24
Acidimicrobiia K01426	1	7
Acidimicrobiia K01431	0	7
Acidimicrobiia K01439	0	0
Acidimicrobiia K01448	0	3
Acidimicrobiia K01462	1	4
Acidimicrobiia K01465	0	20
Acidimicrobiia K01473	3	5
Acidimicrobiia K01474	1	4
Acidimicrobiia K01480	0	0
Acidimicrobiia K01486	0	0
Acidimicrobiia K01491	1	1
Acidimicrobiia K01494	2	15
Acidimicrobiia K01496	2	6
Acidimicrobiia K01507	1	4
Acidimicrobiia K01515	0	0
Acidimicrobiia K01520	1	2
Acidimicrobiia K01524	0	0
Acidimicrobiia K01533	1	11
Acidimicrobiia K01534	0	0
Acidimicrobiia K01535	0	0
Acidimicrobiia K01547	1	0
Acidimicrobiia K01556	0	0
Acidimicrobiia K01580	0	18
Acidimicrobiia K01586	2	15
Acidimicrobiia K01589	0	2
Acidimicrobiia K01591	2	3
Acidimicrobiia K01593	1	7
Acidimicrobiia K01595	1	2
Acidimicrobiia K01596	2	14
Acidimicrobiia K01599	0	5
Acidimicrobiia K01601	1	2
Acidimicrobiia K01609	2	18
Acidimicrobiia K01626	1	49
Acidimicrobiia K01634	0	18
Acidimicrobiia K01640	0	0
Acidimicrobiia K01644	2	49
Acidimicrobiia K01647	5	33
Acidimicrobiia K01649	11	104
Acidimicrobiia K01652	3	35
Acidimicrobiia K01653	7	18
Acidimicrobiia K01657	7	69
Acidimicrobiia K01658	0	1
Acidimicrobiia K01661	1	8
Acidimicrobiia K01662	4	43
Acidimicrobiia K01664	0	1
Acidimicrobiia K01669	0	0
Acidimicrobiia K01679	4	16
Acidimicrobiia K01681	3	27
Acidimicrobiia K01687	1	44
Acidimicrobiia K01689	2	8
Acidimicrobiia K01692	2	21
Acidimicrobiia K01693	0	6
Acidimicrobiia K01695	0	5
Acidimicrobiia K01696	1	23
Acidimicrobiia K01697	2	4
Acidimicrobiia K01698	0	8
Acidimicrobiia K01703	2	10
Acidimicrobiia K01704	0	9
Acidimicrobiia K01710	3	13
Acidimicrobiia K01711	2	21
Acidimicrobiia K01712	0	2
Acidimicrobiia K01714	0	10
Acidimicrobiia K01733	0	0
Acidimicrobiia K01736	4	48
Acidimicrobiia K01738	2	4
Acidimicrobiia K01739	0	24
Acidimicrobiia K01740	0	25
Acidimicrobiia K01745	0	0
Acidimicrobiia K01749	1	9
Acidimicrobiia K01754	1	0
Acidimicrobiia K01755	5	28
Acidimicrobiia K01756	0	10
Acidimicrobiia K01761	0	18
Acidimicrobiia K01770	3	8
Acidimicrobiia K01772	0	1
Acidimicrobiia K01775	1	13
Acidimicrobiia K01776	1	20
Acidimicrobiia K01778	0	8
Acidimicrobiia K01783	3	16
Acidimicrobiia K01784	0	9
Acidimicrobiia K01790	1	2
Acidimicrobiia K01796	0	5
Acidimicrobiia K01802	2	12
Acidimicrobiia K01803	2	6
Acidimicrobiia K01808	2	2
Acidimicrobiia K01810	0	2
Acidimicrobiia K01814	1	0
Acidimicrobiia K01817	1	27
Acidimicrobiia K01840	4	23
Acidimicrobiia K01845	3	26
Acidimicrobiia K01848	9	50
Acidimicrobiia K01849	1	5
Acidimicrobiia K01858	5	35
Acidimicrobiia K01866	0	8
Acidimicrobiia K01867	0	4
Acidimicrobiia K01868	2	29
Acidimicrobiia K01869	5	25
Acidimicrobiia K01870	0	13
Acidimicrobiia K01872	4	63
Acidimicrobiia K01873	0	3
Acidimicrobiia K01874	4	33
Acidimicrobiia K01875	2	34
Acidimicrobiia K01876	2	54
Acidimicrobiia K01880	4	48
Acidimicrobiia K01881	1	3
Acidimicrobiia K01883	5	37
Acidimicrobiia K01885	2	9
Acidimicrobiia K01887	3	10
Acidimicrobiia K01889	3	35
Acidimicrobiia K01890	4	16
Acidimicrobiia K01892	1	23
Acidimicrobiia K01895	14	44
Acidimicrobiia K01897	3	16
Acidimicrobiia K01902	2	32
Acidimicrobiia K01903	6	30
Acidimicrobiia K01907	0	0
Acidimicrobiia K01911	1	24
Acidimicrobiia K01915	5	50
Acidimicrobiia K01921	0	10
Acidimicrobiia K01923	1	4
Acidimicrobiia K01924	2	14
Acidimicrobiia K01925	0	10
Acidimicrobiia K01928	2	3
Acidimicrobiia K01929	3	7
Acidimicrobiia K01933	0	0
Acidimicrobiia K01937	6	52
Acidimicrobiia K01938	0	3
Acidimicrobiia K01939	1	25
Acidimicrobiia K01940	0	10
Acidimicrobiia K01945	0	13
Acidimicrobiia K01950	11	33
Acidimicrobiia K01951	0	16
Acidimicrobiia K01952	6	20
Acidimicrobiia K01955	5	69
Acidimicrobiia K01956	2	17
Acidimicrobiia K01966	9	64
Acidimicrobiia K01972	3	24
Acidimicrobiia K01990	3	26
Acidimicrobiia K01992	0	38
Acidimicrobiia K01995	0	16
Acidimicrobiia K01996	1	3
Acidimicrobiia K01997	1	22
Acidimicrobiia K01998	0	13
Acidimicrobiia K01999	0	12
Acidimicrobiia K02003	1	6
Acidimicrobiia K02004	2	0
Acidimicrobiia K02010	0	3
Acidimicrobiia K02011	0	8
Acidimicrobiia K02013	0	9
Acidimicrobiia K02017	0	3
Acidimicrobiia K02025	0	0
Acidimicrobiia K02027	0	10
Acidimicrobiia K02028	0	8
Acidimicrobiia K02031	2	6
Acidimicrobiia K02032	2	3
Acidimicrobiia K02033	0	2
Acidimicrobiia K02034	2	11
Acidimicrobiia K02039	1	8
Acidimicrobiia K02049	0	10
Acidimicrobiia K02050	1	0
Acidimicrobiia K02052	0	6
Acidimicrobiia K02056	2	3
Acidimicrobiia K02078	2	29
Acidimicrobiia K02108	5	19
Acidimicrobiia K02109	0	4
Acidimicrobiia K02110	2	21
Acidimicrobiia K02111	6	52
Acidimicrobiia K02112	4	45
Acidimicrobiia K02113	3	20
Acidimicrobiia K02115	3	25
Acidimicrobiia K02188	0	2
Acidimicrobiia K02193	2	3
Acidimicrobiia K02194	1	16
Acidimicrobiia K02195	1	18
Acidimicrobiia K02197	0	7
Acidimicrobiia K02198	6	43
Acidimicrobiia K02199	0	1
Acidimicrobiia K02221	0	5
Acidimicrobiia K02230	0	2
Acidimicrobiia K02231	1	4
Acidimicrobiia K02232	0	6
Acidimicrobiia K02257	2	24
Acidimicrobiia K02259	1	8
Acidimicrobiia K02274	4	87
Acidimicrobiia K02275	0	15
Acidimicrobiia K02276	1	25
Acidimicrobiia K02283	0	0
Acidimicrobiia K02291	0	24
Acidimicrobiia K02298	0	2
Acidimicrobiia K02299	1	25
Acidimicrobiia K02303	2	6
Acidimicrobiia K02313	3	25
Acidimicrobiia K02314	4	35
Acidimicrobiia K02316	5	36
Acidimicrobiia K02335	9	50
Acidimicrobiia K02337	13	109
Acidimicrobiia K02338	5	20
Acidimicrobiia K02340	0	20
Acidimicrobiia K02342	1	9
Acidimicrobiia K02343	2	24
Acidimicrobiia K02346	1	5
Acidimicrobiia K02355	9	40
Acidimicrobiia K02356	2	23
Acidimicrobiia K02357	2	26
Acidimicrobiia K02358	1	49
Acidimicrobiia K02372	0	29
Acidimicrobiia K02379	0	10
Acidimicrobiia K02405	0	21
Acidimicrobiia K02412	0	0
Acidimicrobiia K02420	0	0
Acidimicrobiia K02428	1	11
Acidimicrobiia K02433	2	30
Acidimicrobiia K02434	6	38
Acidimicrobiia K02435	5	1
Acidimicrobiia K02437	0	3
Acidimicrobiia K02446	1	6
Acidimicrobiia K02469	9	84
Acidimicrobiia K02470	12	63
Acidimicrobiia K02483	1	1
Acidimicrobiia K02492	5	14
Acidimicrobiia K02493	0	9
Acidimicrobiia K02499	2	23
Acidimicrobiia K02500	0	0
Acidimicrobiia K02501	1	4
Acidimicrobiia K02518	0	3
Acidimicrobiia K02519	4	45
Acidimicrobiia K02520	2	10
Acidimicrobiia K02528	0	7
Acidimicrobiia K02529	0	4
Acidimicrobiia K02548	0	3
Acidimicrobiia K02549	0	5
Acidimicrobiia K02551	0	13
Acidimicrobiia K02552	0	7
Acidimicrobiia K02556	0	0
Acidimicrobiia K02563	0	2
Acidimicrobiia K02600	2	55
Acidimicrobiia K02601	2	15
Acidimicrobiia K02624	0	1
Acidimicrobiia K02652	3	15
Acidimicrobiia K02653	2	14
Acidimicrobiia K02654	0	0
Acidimicrobiia K02669	3	4
Acidimicrobiia K02825	1	8
Acidimicrobiia K02834	1	12
Acidimicrobiia K02835	1	28
Acidimicrobiia K02836	0	33
Acidimicrobiia K02837	3	55
Acidimicrobiia K02838	1	16
Acidimicrobiia K02851	5	41
Acidimicrobiia K02860	1	10
Acidimicrobiia K02862	1	49
Acidimicrobiia K02863	3	17
Acidimicrobiia K02864	2	12
Acidimicrobiia K02867	0	5
Acidimicrobiia K02871	0	1
Acidimicrobiia K02874	4	16
Acidimicrobiia K02876	2	9
Acidimicrobiia K02878	2	5
Acidimicrobiia K02879	0	1
Acidimicrobiia K02881	2	3
Acidimicrobiia K02884	1	4
Acidimicrobiia K02886	4	38
Acidimicrobiia K02887	0	14
Acidimicrobiia K02888	1	2
Acidimicrobiia K02890	0	7
Acidimicrobiia K02892	0	0
Acidimicrobiia K02895	0	1
Acidimicrobiia K02897	3	19
Acidimicrobiia K02899	0	3
Acidimicrobiia K02902	0	0
Acidimicrobiia K02906	1	9
Acidimicrobiia K02907	2	11
Acidimicrobiia K02909	2	4
Acidimicrobiia K02913	0	13
Acidimicrobiia K02914	0	0
Acidimicrobiia K02926	1	15
Acidimicrobiia K02931	1	7
Acidimicrobiia K02933	0	5
Acidimicrobiia K02935	0	3
Acidimicrobiia K02939	2	5
Acidimicrobiia K02945	4	28
Acidimicrobiia K02946	1	7
Acidimicrobiia K02948	1	0
Acidimicrobiia K02950	0	0
Acidimicrobiia K02952	3	18
Acidimicrobiia K02954	0	2
Acidimicrobiia K02956	0	1
Acidimicrobiia K02959	0	1
Acidimicrobiia K02961	0	2
Acidimicrobiia K02963	0	2
Acidimicrobiia K02965	0	11
Acidimicrobiia K02967	2	17
Acidimicrobiia K02968	1	7
Acidimicrobiia K02982	2	46
Acidimicrobiia K02986	8	27
Acidimicrobiia K02988	4	13
Acidimicrobiia K02990	0	6
Acidimicrobiia K02992	0	3
Acidimicrobiia K02994	0	2
Acidimicrobiia K02996	0	1
Acidimicrobiia K03040	5	38
Acidimicrobiia K03043	12	114
Acidimicrobiia K03046	9	160
Acidimicrobiia K03060	1	13
Acidimicrobiia K03070	7	83
Acidimicrobiia K03072	0	20
Acidimicrobiia K03074	1	24
Acidimicrobiia K03075	0	0
Acidimicrobiia K03076	4	33
Acidimicrobiia K03086	17	134
Acidimicrobiia K03088	4	36
Acidimicrobiia K03100	1	0
Acidimicrobiia K03101	0	7
Acidimicrobiia K03106	2	38
Acidimicrobiia K03110	2	19
Acidimicrobiia K03111	1	16
Acidimicrobiia K03116	0	0
Acidimicrobiia K03118	1	14
Acidimicrobiia K03168	6	14
Acidimicrobiia K03177	2	9
Acidimicrobiia K03183	2	12
Acidimicrobiia K03205	0	3
Acidimicrobiia K03217	3	10
Acidimicrobiia K03218	2	6
Acidimicrobiia K03281	0	2
Acidimicrobiia K03320	1	24
Acidimicrobiia K03388	0	0
Acidimicrobiia K03390	0	0
Acidimicrobiia K03402	3	9
Acidimicrobiia K03404	0	0
Acidimicrobiia K03405	3	53
Acidimicrobiia K03407	0	1
Acidimicrobiia K03413	0	1
Acidimicrobiia K03424	6	9
Acidimicrobiia K03431	2	6
Acidimicrobiia K03432	3	21
Acidimicrobiia K03433	3	23
Acidimicrobiia K03437	0	1
Acidimicrobiia K03438	1	9
Acidimicrobiia K03466	10	45
Acidimicrobiia K03469	0	0
Acidimicrobiia K03470	2	28
Acidimicrobiia K03478	3	17
Acidimicrobiia K03496	5	46
Acidimicrobiia K03497	2	34
Acidimicrobiia K03499	2	36
Acidimicrobiia K03501	0	0
Acidimicrobiia K03518	0	8
Acidimicrobiia K03519	2	17
Acidimicrobiia K03520	20	55
Acidimicrobiia K03521	3	9
Acidimicrobiia K03522	0	18
Acidimicrobiia K03523	0	3
Acidimicrobiia K03524	0	0
Acidimicrobiia K03525	0	2
Acidimicrobiia K03526	7	46
Acidimicrobiia K03527	4	30
Acidimicrobiia K03529	7	45
Acidimicrobiia K03531	2	23
Acidimicrobiia K03544	3	13
Acidimicrobiia K03545	2	20
Acidimicrobiia K03550	0	4
Acidimicrobiia K03551	0	18
Acidimicrobiia K03553	1	19
Acidimicrobiia K03563	0	0
Acidimicrobiia K03564	2	32
Acidimicrobiia K03568	1	10
Acidimicrobiia K03569	6	84
Acidimicrobiia K03570	0	3
Acidimicrobiia K03571	0	1
Acidimicrobiia K03575	2	4
Acidimicrobiia K03584	0	15
Acidimicrobiia K03587	0	8
Acidimicrobiia K03588	1	16
Acidimicrobiia K03592	3	16
Acidimicrobiia K03593	5	34
Acidimicrobiia K03595	3	14
Acidimicrobiia K03596	8	86
Acidimicrobiia K03601	0	5
Acidimicrobiia K03621	0	42
Acidimicrobiia K03624	3	8
Acidimicrobiia K03625	0	3
Acidimicrobiia K03628	2	60
Acidimicrobiia K03629	3	40
Acidimicrobiia K03631	1	12
Acidimicrobiia K03634	1	4
Acidimicrobiia K03635	1	8
Acidimicrobiia K03636	0	0
Acidimicrobiia K03637	3	34
Acidimicrobiia K03639	2	14
Acidimicrobiia K03644	5	42
Acidimicrobiia K03652	0	0
Acidimicrobiia K03655	6	55
Acidimicrobiia K03657	9	68
Acidimicrobiia K03664	1	7
Acidimicrobiia K03665	5	32
Acidimicrobiia K03671	0	2
Acidimicrobiia K03684	5	20
Acidimicrobiia K03685	1	3
Acidimicrobiia K03686	3	35
Acidimicrobiia K03687	0	9
Acidimicrobiia K03695	3	41
Acidimicrobiia K03696	8	63
Acidimicrobiia K03699	0	9
Acidimicrobiia K03701	3	41
Acidimicrobiia K03702	7	58
Acidimicrobiia K03703	8	95
Acidimicrobiia K03705	0	26
Acidimicrobiia K03710	3	15
Acidimicrobiia K03711	0	9
Acidimicrobiia K03718	0	1
Acidimicrobiia K03723	9	71
Acidimicrobiia K03724	9	48
Acidimicrobiia K03727	2	52
Acidimicrobiia K03733	1	18
Acidimicrobiia K03742	2	17
Acidimicrobiia K03750	1	7
Acidimicrobiia K03768	2	12
Acidimicrobiia K03778	0	4
Acidimicrobiia K03782	1	10
Acidimicrobiia K03786	0	0
Acidimicrobiia K03789	0	8
Acidimicrobiia K03790	1	12
Acidimicrobiia K03798	5	118
Acidimicrobiia K03799	3	32
Acidimicrobiia K03800	0	2
Acidimicrobiia K03823	0	5
Acidimicrobiia K03885	2	5
Acidimicrobiia K03891	2	45
Acidimicrobiia K03892	0	0
Acidimicrobiia K03924	0	14
Acidimicrobiia K03925	0	1
Acidimicrobiia K03929	1	1
Acidimicrobiia K03977	5	25
Acidimicrobiia K03979	3	48
Acidimicrobiia K03980	2	10
Acidimicrobiia K04042	0	24
Acidimicrobiia K04043	9	81
Acidimicrobiia K04066	2	11
Acidimicrobiia K04074	0	0
Acidimicrobiia K04075	0	27
Acidimicrobiia K04077	3	69
Acidimicrobiia K04078	2	19
Acidimicrobiia K04485	1	24
Acidimicrobiia K04486	0	20
Acidimicrobiia K04487	1	9
Acidimicrobiia K04488	0	12
Acidimicrobiia K04517	3	29
Acidimicrobiia K04518	2	16
Acidimicrobiia K04567	1	12
Acidimicrobiia K04719	3	0
Acidimicrobiia K04761	2	17
Acidimicrobiia K04763	3	17
Acidimicrobiia K05337	1	14
Acidimicrobiia K05343	0	8
Acidimicrobiia K05350	0	0
Acidimicrobiia K05364	1	11
Acidimicrobiia K05499	0	0
Acidimicrobiia K05515	2	16
Acidimicrobiia K05555	0	2
Acidimicrobiia K05565	5	50
Acidimicrobiia K05592	0	0
Acidimicrobiia K05595	0	0
Acidimicrobiia K05606	0	2
Acidimicrobiia K05710	0	4
Acidimicrobiia K05810	0	0
Acidimicrobiia K05837	0	3
Acidimicrobiia K05838	4	41
Acidimicrobiia K05936	0	4
Acidimicrobiia K06016	1	8
Acidimicrobiia K06024	0	17
Acidimicrobiia K06118	0	1
Acidimicrobiia K06147	11	97
Acidimicrobiia K06168	11	49
Acidimicrobiia K06173	1	12
Acidimicrobiia K06178	2	16
Acidimicrobiia K06180	3	15
Acidimicrobiia K06187	4	14
Acidimicrobiia K06196	0	2
Acidimicrobiia K06207	0	8
Acidimicrobiia K06208	0	5
Acidimicrobiia K06215	3	22
Acidimicrobiia K06217	6	23
Acidimicrobiia K06346	1	16
Acidimicrobiia K06442	3	5
Acidimicrobiia K06864	0	0
Acidimicrobiia K06876	0	2
Acidimicrobiia K06877	9	48
Acidimicrobiia K06888	3	25
Acidimicrobiia K06889	0	0
Acidimicrobiia K06891	0	10
Acidimicrobiia K06898	0	0
Acidimicrobiia K06903	0	3
Acidimicrobiia K06907	2	24
Acidimicrobiia K06911	1	0
Acidimicrobiia K06925	1	6
Acidimicrobiia K06941	3	40
Acidimicrobiia K06942	1	39
Acidimicrobiia K06958	1	9
Acidimicrobiia K06960	0	0
Acidimicrobiia K06966	0	16
Acidimicrobiia K06980	0	2
Acidimicrobiia K06987	0	2
Acidimicrobiia K06988	2	15
Acidimicrobiia K06994	8	23
Acidimicrobiia K06997	3	9
Acidimicrobiia K07001	0	4
Acidimicrobiia K07005	0	0
Acidimicrobiia K07009	0	0
Acidimicrobiia K07027	0	0
Acidimicrobiia K07030	1	24
Acidimicrobiia K07033	0	0
Acidimicrobiia K07040	0	1
Acidimicrobiia K07042	1	1
Acidimicrobiia K07052	0	13
Acidimicrobiia K07053	0	0
Acidimicrobiia K07056	1	7
Acidimicrobiia K07067	1	4
Acidimicrobiia K07071	0	6
Acidimicrobiia K07082	0	7
Acidimicrobiia K07090	0	2
Acidimicrobiia K07119	0	0
Acidimicrobiia K07141	0	3
Acidimicrobiia K07161	3	65
Acidimicrobiia K07279	0	1
Acidimicrobiia K07284	0	13
Acidimicrobiia K07400	0	22
Acidimicrobiia K07402	0	13
Acidimicrobiia K07442	2	18
Acidimicrobiia K07447	1	3
Acidimicrobiia K07465	2	12
Acidimicrobiia K07478	5	32
Acidimicrobiia K07507	0	1
Acidimicrobiia K07568	1	5
Acidimicrobiia K07588	1	17
Acidimicrobiia K07653	0	0
Acidimicrobiia K07667	2	20
Acidimicrobiia K07669	0	0
Acidimicrobiia K07734	0	0
Acidimicrobiia K07736	5	7
Acidimicrobiia K07738	1	4
Acidimicrobiia K07768	3	11
Acidimicrobiia K07776	2	19
Acidimicrobiia K07814	0	5
Acidimicrobiia K08256	5	14
Acidimicrobiia K08300	4	44
Acidimicrobiia K08301	4	44
Acidimicrobiia K08316	1	5
Acidimicrobiia K08372	3	11
Acidimicrobiia K08681	1	4
Acidimicrobiia K08691	2	30
Acidimicrobiia K08744	0	6
Acidimicrobiia K08776	7	67
Acidimicrobiia K08884	2	4
Acidimicrobiia K08998	0	4
Acidimicrobiia K08999	0	6
Acidimicrobiia K09009	0	9
Acidimicrobiia K09013	3	13
Acidimicrobiia K09014	16	71
Acidimicrobiia K09015	0	3
Acidimicrobiia K09118	2	40
Acidimicrobiia K09121	0	0
Acidimicrobiia K09386	1	2
Acidimicrobiia K09457	0	1
Acidimicrobiia K09458	0	37
Acidimicrobiia K09691	0	11
Acidimicrobiia K09695	0	0
Acidimicrobiia K09699	0	2
Acidimicrobiia K09710	0	0
Acidimicrobiia K09748	0	2
Acidimicrobiia K09760	0	6
Acidimicrobiia K09761	0	1
Acidimicrobiia K09767	2	8
Acidimicrobiia K09772	0	3
Acidimicrobiia K09811	2	18
Acidimicrobiia K09812	1	5
Acidimicrobiia K09903	1	10
Acidimicrobiia K09972	0	8
Acidimicrobiia K10027	2	38
Acidimicrobiia K10041	0	8
Acidimicrobiia K10112	0	8
Acidimicrobiia K10440	0	2
Acidimicrobiia K10441	0	3
Acidimicrobiia K10561	0	2
Acidimicrobiia K10562	0	0
Acidimicrobiia K10563	0	3
Acidimicrobiia K10716	0	20
Acidimicrobiia K10773	1	8
Acidimicrobiia K10805	1	15
Acidimicrobiia K11068	1	12
Acidimicrobiia K11175	0	9
Acidimicrobiia K11212	4	11
Acidimicrobiia K11263	2	53
Acidimicrobiia K11381	0	0
Acidimicrobiia K11472	1	2
Acidimicrobiia K11473	0	4
Acidimicrobiia K11717	3	49
Acidimicrobiia K11731	1	3
Acidimicrobiia K11752	0	6
Acidimicrobiia K11753	2	18
Acidimicrobiia K11754	5	21
Acidimicrobiia K11779	4	27
Acidimicrobiia K11788	0	13
Acidimicrobiia K11927	0	0
Acidimicrobiia K11991	0	4
Acidimicrobiia K12132	8	24
Acidimicrobiia K12234	3	9
Acidimicrobiia K12410	8	6
Acidimicrobiia K12506	3	8
Acidimicrobiia K12574	6	67
Acidimicrobiia K12954	0	0
Acidimicrobiia K12956	1	11
Acidimicrobiia K12960	4	5
Acidimicrobiia K13038	1	22
Acidimicrobiia K13282	1	10
Acidimicrobiia K13288	4	14
Acidimicrobiia K13527	7	89
Acidimicrobiia K13529	0	0
Acidimicrobiia K13542	2	6
Acidimicrobiia K13570	2	10
Acidimicrobiia K13571	12	72
Acidimicrobiia K13628	1	14
Acidimicrobiia K13639	0	4
Acidimicrobiia K13640	2	11
Acidimicrobiia K13668	0	10
Acidimicrobiia K13693	1	1
Acidimicrobiia K13735	1	2
Acidimicrobiia K13766	0	13
Acidimicrobiia K13787	4	16
Acidimicrobiia K13821	6	14
Acidimicrobiia K13995	0	0
Acidimicrobiia K14086	0	8
Acidimicrobiia K14136	1	2
Acidimicrobiia K14161	0	4
Acidimicrobiia K14162	1	23
Acidimicrobiia K14166	1	4
Acidimicrobiia K14261	3	13
Acidimicrobiia K14267	0	3
Acidimicrobiia K14441	7	25
Acidimicrobiia K14447	0	8
Acidimicrobiia K14448	9	29
Acidimicrobiia K14652	1	1
Acidimicrobiia K14941	0	5
Acidimicrobiia K15371	2	7
Acidimicrobiia K15520	1	28
Acidimicrobiia K15521	1	20
Acidimicrobiia K15526	2	18
Acidimicrobiia K15738	1	13
Acidimicrobiia K15746	0	19
Acidimicrobiia K15856	0	1
Acidimicrobiia K15866	3	11
Acidimicrobiia K15868	1	7
Acidimicrobiia K15916	0	26
Acidimicrobiia K16020	3	16
Acidimicrobiia K16264	0	0
Acidimicrobiia K16653	1	1
Acidimicrobiia K16881	0	2
Acidimicrobiia K17204	0	3
Acidimicrobiia K17686	0	0
Acidimicrobiia K17758	4	23
Acidimicrobiia K17759	4	23
Acidimicrobiia K17828	4	23
Acidimicrobiia K17829	3	41
Acidimicrobiia K17883	0	2
Acidimicrobiia K18455	0	27
Acidimicrobiia K18491	1	2
Acidimicrobiia K18955	7	14
Acidimicrobiia K18979	4	8
Acidimicrobiia K19190	0	3
Acidimicrobiia K19221	0	27
Acidimicrobiia K19302	0	13
Acidimicrobiia K19710	2	13
Acidimicrobiia K20074	0	9
Acidimicrobiia K20276	1	2
Acidimicrobiia K20444	2	0
Acidimicrobiia K20468	0	0
Acidimicrobiia K20497	1	3
Acidimicrobiia K20814	9	84
Acidimicrobiia K21140	0	6
Acidimicrobiia K21148	5	28
Acidimicrobiia K21401	0	6
Acidimicrobiia K21417	2	0
Acidimicrobiia K21471	0	1
Acidimicrobiia K21929	4	16
Acidimicrobiia K22010	0	22
Acidimicrobiia K22297	0	1
Acidimicrobiia K22311	1	17
Acidimicrobiia K22445	0	5
Acidithiobacillales 28H75	0	0
Acidithiobacillales 28H8Z	0	0
Acidithiobacillales 28IRX	0	0
Acidithiobacillales 28JN1	0	0
Acidithiobacillales 28K6U	0	2
Acidithiobacillales 28M17	0	0
Acidithiobacillales 28MDA	0	1
Acidithiobacillales 29IGX	0	1
Acidithiobacillales 29X7Q	0	0
Acidithiobacillales 2AAM4	0	0
Acidithiobacillales 2AGZ2	0	0
Acidithiobacillales 2ANPA	0	0
Acidithiobacillales 2AQCG	0	0
Acidithiobacillales 2ATZ5	0	0
Acidithiobacillales 2BKU0	0	0
Acidithiobacillales 2BRYG	0	0
Acidithiobacillales 2BT59	0	0
Acidithiobacillales 2C6P2	0	0
Acidithiobacillales 2CARZ	0	0
Acidithiobacillales 2CB46	0	3
Acidithiobacillales 2CH9Q	0	0
Acidithiobacillales 2CJFI	0	0
Acidithiobacillales 2D3E2	0	2
Acidithiobacillales 2DURB	0	0
Acidithiobacillales 2E33J	0	0
Acidithiobacillales 2E3KF	0	0
Acidithiobacillales 2E3V1	0	0
Acidithiobacillales 2ED0C	0	0
Acidithiobacillales 2EGSU	0	0
Acidithiobacillales 2EHRH	0	0
Acidithiobacillales 2EU10	0	0
Acidithiobacillales 2F7T9	0	0
Acidithiobacillales 2F99P	0	0
Acidithiobacillales arCOG05916	0	0
Acidithiobacillales COG0053	0	0
Acidithiobacillales COG0095	0	0
Acidithiobacillales COG0143	0	4
Acidithiobacillales COG0189	1	5
Acidithiobacillales COG0204	0	0
Acidithiobacillales COG0217	0	7
Acidithiobacillales COG0226	0	2
Acidithiobacillales COG0235	0	0
Acidithiobacillales COG0236	0	0
Acidithiobacillales COG0243	0	0
Acidithiobacillales COG0247	0	0
Acidithiobacillales COG0279	0	1
Acidithiobacillales COG0300	0	6
Acidithiobacillales COG0304	0	0
Acidithiobacillales COG0318	1	0
Acidithiobacillales COG0330	2	0
Acidithiobacillales COG0346	0	0
Acidithiobacillales COG0377	0	3
Acidithiobacillales COG0384	0	2
Acidithiobacillales COG0397	3	11
Acidithiobacillales COG0399	1	8
Acidithiobacillales COG0406	0	3
Acidithiobacillales COG0426	0	0
Acidithiobacillales COG0432	1	0
Acidithiobacillales COG0438	4	12
Acidithiobacillales COG0439	0	3
Acidithiobacillales COG0446	0	1
Acidithiobacillales COG0451	0	0
Acidithiobacillales COG0454	0	4
Acidithiobacillales COG0463	0	1
Acidithiobacillales COG0471	0	0
Acidithiobacillales COG0474	0	0
Acidithiobacillales COG0477	1	15
Acidithiobacillales COG0488	1	0
Acidithiobacillales COG0489	0	0
Acidithiobacillales COG0491	1	0
Acidithiobacillales COG0493	3	1
Acidithiobacillales COG0500	0	11
Acidithiobacillales COG0507	2	0
Acidithiobacillales COG0517	0	0
Acidithiobacillales COG0518	0	0
Acidithiobacillales COG0526	0	0
Acidithiobacillales COG0531	7	0
Acidithiobacillales COG0535	0	2
Acidithiobacillales COG0543	0	0
Acidithiobacillales COG0553	0	8
Acidithiobacillales COG0560	0	2
Acidithiobacillales COG0582	2	3
Acidithiobacillales COG0583	2	2
Acidithiobacillales COG0589	0	0
Acidithiobacillales COG0604	0	0
Acidithiobacillales COG0607	1	0
Acidithiobacillales COG0616	0	0
Acidithiobacillales COG0617	1	1
Acidithiobacillales COG0628	2	0
Acidithiobacillales COG0635	1	4
Acidithiobacillales COG0640	1	0
Acidithiobacillales COG0642	9	12
Acidithiobacillales COG0644	1	2
Acidithiobacillales COG0659	0	0
Acidithiobacillales COG0667	0	5
Acidithiobacillales COG0671	0	0
Acidithiobacillales COG0673	1	2
Acidithiobacillales COG0678	0	0
Acidithiobacillales COG0694	0	0
Acidithiobacillales COG0695	0	0
Acidithiobacillales COG0697	1	1
Acidithiobacillales COG0699	0	0
Acidithiobacillales COG0725	0	0
Acidithiobacillales COG0726	2	1
Acidithiobacillales COG0730	1	0
Acidithiobacillales COG0741	0	0
Acidithiobacillales COG0755	0	0
Acidithiobacillales COG0778	1	1
Acidithiobacillales COG0789	1	0
Acidithiobacillales COG0817	0	0
Acidithiobacillales COG0826	0	0
Acidithiobacillales COG0841	1	1
Acidithiobacillales COG0845	1	3
Acidithiobacillales COG0863	2	8
Acidithiobacillales COG1002	0	5
Acidithiobacillales COG1032	3	0
Acidithiobacillales COG1040	0	0
Acidithiobacillales COG1051	0	2
Acidithiobacillales COG1061	0	5
Acidithiobacillales COG1073	2	2
Acidithiobacillales COG1112	0	1
Acidithiobacillales COG1145	0	0
Acidithiobacillales COG1188	0	0
Acidithiobacillales COG1193	0	0
Acidithiobacillales COG1215	0	4
Acidithiobacillales COG1216	1	4
Acidithiobacillales COG1225	0	2
Acidithiobacillales COG1230	0	0
Acidithiobacillales COG1253	0	2
Acidithiobacillales COG1262	1	0
Acidithiobacillales COG1293	0	0
Acidithiobacillales COG1305	1	3
Acidithiobacillales COG1306	1	2
Acidithiobacillales COG1309	0	1
Acidithiobacillales COG1319	2	1
Acidithiobacillales COG1368	0	0
Acidithiobacillales COG1376	1	4
Acidithiobacillales COG1403	0	0
Acidithiobacillales COG1418	1	0
Acidithiobacillales COG1428	0	1
Acidithiobacillales COG1432	0	1
Acidithiobacillales COG1449	1	0
Acidithiobacillales COG1453	0	0
Acidithiobacillales COG1484	1	4
Acidithiobacillales COG1487	0	0
Acidithiobacillales COG1502	2	1
Acidithiobacillales COG1529	7	1
Acidithiobacillales COG1538	3	6
Acidithiobacillales COG1561	0	0
Acidithiobacillales COG1569	0	2
Acidithiobacillales COG1598	0	0
Acidithiobacillales COG1633	2	0
Acidithiobacillales COG1639	0	0
Acidithiobacillales COG1652	0	0
Acidithiobacillales COG1672	0	5
Acidithiobacillales COG1680	1	0
Acidithiobacillales COG1708	0	1
Acidithiobacillales COG1723	0	0
Acidithiobacillales COG1733	0	0
Acidithiobacillales COG1801	1	5
Acidithiobacillales COG1807	0	1
Acidithiobacillales COG1814	1	1
Acidithiobacillales COG1846	0	0
Acidithiobacillales COG1902	1	1
Acidithiobacillales COG1914	0	0
Acidithiobacillales COG1926	3	1
Acidithiobacillales COG1941	0	0
Acidithiobacillales COG1961	0	12
Acidithiobacillales COG1994	1	0
Acidithiobacillales COG2002	0	0
Acidithiobacillales COG2041	0	0
Acidithiobacillales COG2044	0	0
Acidithiobacillales COG2078	1	0
Acidithiobacillales COG2084	1	0
Acidithiobacillales COG2132	0	1
Acidithiobacillales COG2135	0	1
Acidithiobacillales COG2141	3	0
Acidithiobacillales COG2153	0	0
Acidithiobacillales COG2154	0	1
Acidithiobacillales COG2161	0	1
Acidithiobacillales COG2199	3	36
Acidithiobacillales COG2202	19	47
Acidithiobacillales COG2203	0	0
Acidithiobacillales COG2204	3	2
Acidithiobacillales COG2210	0	0
Acidithiobacillales COG2217	1	2
Acidithiobacillales COG2230	0	1
Acidithiobacillales COG2244	0	6
Acidithiobacillales COG2270	1	0
Acidithiobacillales COG2303	6	3
Acidithiobacillales COG2307	0	0
Acidithiobacillales COG2308	0	0
Acidithiobacillales COG2326	1	0
Acidithiobacillales COG2329	0	2
Acidithiobacillales COG2353	1	0
Acidithiobacillales COG2363	0	0
Acidithiobacillales COG2365	0	0
Acidithiobacillales COG2433	0	0
Acidithiobacillales COG2733	2	0
Acidithiobacillales COG2801	3	7
Acidithiobacillales COG2826	0	1
Acidithiobacillales COG2834	0	0
Acidithiobacillales COG2840	1	0
Acidithiobacillales COG2852	0	3
Acidithiobacillales COG2862	0	0
Acidithiobacillales COG2863	0	0
Acidithiobacillales COG2865	1	1
Acidithiobacillales COG2885	0	2
Acidithiobacillales COG2905	0	0
Acidithiobacillales COG2924	0	0
Acidithiobacillales COG2956	0	0
Acidithiobacillales COG2957	0	3
Acidithiobacillales COG3039	4	5
Acidithiobacillales COG3063	0	0
Acidithiobacillales COG3093	0	0
Acidithiobacillales COG3154	0	0
Acidithiobacillales COG3157	0	1
Acidithiobacillales COG3164	0	0
Acidithiobacillales COG3176	1	0
Acidithiobacillales COG3177	0	6
Acidithiobacillales COG3255	0	0
Acidithiobacillales COG3259	1	0
Acidithiobacillales COG3260	0	0
Acidithiobacillales COG3261	0	0
Acidithiobacillales COG3267	0	0
Acidithiobacillales COG3271	0	0
Acidithiobacillales COG3290	4	14
Acidithiobacillales COG3300	2	2
Acidithiobacillales COG3307	0	0
Acidithiobacillales COG3311	0	0
Acidithiobacillales COG3328	0	4
Acidithiobacillales COG3335	0	42
Acidithiobacillales COG3344	0	3
Acidithiobacillales COG3385	1	3
Acidithiobacillales COG3391	0	1
Acidithiobacillales COG3395	0	0
Acidithiobacillales COG3434	0	1
Acidithiobacillales COG3436	0	8
Acidithiobacillales COG3439	0	0
Acidithiobacillales COG3459	0	1
Acidithiobacillales COG3464	1	35
Acidithiobacillales COG3505	0	0
Acidithiobacillales COG3536	3	0
Acidithiobacillales COG3540	0	1
Acidithiobacillales COG3547	1	8
Acidithiobacillales COG3548	1	0
Acidithiobacillales COG3572	0	0
Acidithiobacillales COG3591	1	0
Acidithiobacillales COG3617	0	0
Acidithiobacillales COG3636	0	1
Acidithiobacillales COG3654	2	5
Acidithiobacillales COG3657	0	1
Acidithiobacillales COG3677	0	2
Acidithiobacillales COG3696	2	0
Acidithiobacillales COG3737	0	0
Acidithiobacillales COG3744	1	2
Acidithiobacillales COG3746	0	0
Acidithiobacillales COG3751	0	0
Acidithiobacillales COG3791	0	2
Acidithiobacillales COG3829	0	1
Acidithiobacillales COG3943	0	0
Acidithiobacillales COG3945	0	0
Acidithiobacillales COG3975	0	2
Acidithiobacillales COG4106	0	0
Acidithiobacillales COG4113	0	7
Acidithiobacillales COG4115	0	1
Acidithiobacillales COG4118	0	0
Acidithiobacillales COG4190	0	0
Acidithiobacillales COG4191	1	1
Acidithiobacillales COG4197	0	0
Acidithiobacillales COG4221	0	2
Acidithiobacillales COG4227	0	1
Acidithiobacillales COG4251	5	9
Acidithiobacillales COG4255	0	0
Acidithiobacillales COG4258	0	0
Acidithiobacillales COG4313	1	0
Acidithiobacillales COG4319	2	1
Acidithiobacillales COG4398	3	0
Acidithiobacillales COG4424	2	3
Acidithiobacillales COG4453	0	1
Acidithiobacillales COG4548	4	6
Acidithiobacillales COG4577	0	0
Acidithiobacillales COG4584	2	1
Acidithiobacillales COG4637	0	1
Acidithiobacillales COG4706	0	0
Acidithiobacillales COG4804	0	0
Acidithiobacillales COG4911	0	0
Acidithiobacillales COG4913	0	10
Acidithiobacillales COG4916	0	1
Acidithiobacillales COG4924	0	2
Acidithiobacillales COG4942	0	6
Acidithiobacillales COG4961	0	0
Acidithiobacillales COG4974	0	0
Acidithiobacillales COG5000	3	2
Acidithiobacillales COG5001	15	46
Acidithiobacillales COG5007	0	0
Acidithiobacillales COG5377	0	1
Acidithiobacillales COG5421	0	1
Acidithiobacillales COG5433	0	2
Acidithiobacillales COG5511	0	0
Acidithiobacillales COG5525	0	0
Acidithiobacillales COG5573	0	0
Acidithiobacillales COG5606	0	3
Acidithiobacillales COG5621	2	2
Acidithiobacillales COG5642	0	1
Acidithiobacillales COG5654	1	2
Acidithiobacillales K00003	0	0
Acidithiobacillales K00012	0	1
Acidithiobacillales K00013	0	2
Acidithiobacillales K00014	1	0
Acidithiobacillales K00024	0	1
Acidithiobacillales K00031	0	1
Acidithiobacillales K00033	3	2
Acidithiobacillales K00034	2	6
Acidithiobacillales K00036	1	10
Acidithiobacillales K00052	0	2
Acidithiobacillales K00053	3	1
Acidithiobacillales K00057	1	0
Acidithiobacillales K00058	1	1
Acidithiobacillales K00059	0	4
Acidithiobacillales K00067	1	1
Acidithiobacillales K00075	1	1
Acidithiobacillales K00088	2	1
Acidithiobacillales K00091	0	2
Acidithiobacillales K00097	2	1
Acidithiobacillales K00099	0	0
Acidithiobacillales K00104	1	1
Acidithiobacillales K00121	2	4
Acidithiobacillales K00123	0	0
Acidithiobacillales K00133	0	3
Acidithiobacillales K00135	0	0
Acidithiobacillales K00145	0	0
Acidithiobacillales K00147	0	3
Acidithiobacillales K00161	0	3
Acidithiobacillales K00208	1	1
Acidithiobacillales K00215	0	1
Acidithiobacillales K00228	0	1
Acidithiobacillales K00231	1	1
Acidithiobacillales K00254	0	1
Acidithiobacillales K00265	2	3
Acidithiobacillales K00266	0	0
Acidithiobacillales K00274	0	5
Acidithiobacillales K00278	1	0
Acidithiobacillales K00282	1	0
Acidithiobacillales K00283	1	3
Acidithiobacillales K00297	0	0
Acidithiobacillales K00313	0	0
Acidithiobacillales K00329	0	0
Acidithiobacillales K00330	0	2
Acidithiobacillales K00331	0	0
Acidithiobacillales K00332	0	0
Acidithiobacillales K00333	2	0
Acidithiobacillales K00334	0	0
Acidithiobacillales K00335	6	8
Acidithiobacillales K00336	0	9
Acidithiobacillales K00337	3	0
Acidithiobacillales K00339	0	1
Acidithiobacillales K00340	0	0
Acidithiobacillales K00341	1	8
Acidithiobacillales K00342	0	16
Acidithiobacillales K00343	1	5
Acidithiobacillales K00356	0	0
Acidithiobacillales K00362	0	0
Acidithiobacillales K00370	1	0
Acidithiobacillales K00371	0	2
Acidithiobacillales K00372	2	1
Acidithiobacillales K00374	0	0
Acidithiobacillales K00381	2	1
Acidithiobacillales K00382	1	1
Acidithiobacillales K00383	1	1
Acidithiobacillales K00384	0	0
Acidithiobacillales K00390	0	0
Acidithiobacillales K00412	0	1
Acidithiobacillales K00428	1	1
Acidithiobacillales K00459	0	1
Acidithiobacillales K00520	0	3
Acidithiobacillales K00523	0	0
Acidithiobacillales K00525	5	8
Acidithiobacillales K00526	0	0
Acidithiobacillales K00549	0	1
Acidithiobacillales K00554	1	2
Acidithiobacillales K00566	0	3
Acidithiobacillales K00568	1	1
Acidithiobacillales K00571	0	9
Acidithiobacillales K00573	1	1
Acidithiobacillales K00574	1	1
Acidithiobacillales K00600	5	3
Acidithiobacillales K00602	2	11
Acidithiobacillales K00604	0	1
Acidithiobacillales K00609	0	0
Acidithiobacillales K00611	0	2
Acidithiobacillales K00615	1	1
Acidithiobacillales K00616	2	5
Acidithiobacillales K00620	0	0
Acidithiobacillales K00640	0	1
Acidithiobacillales K00641	0	0
Acidithiobacillales K00645	0	1
Acidithiobacillales K00647	0	0
Acidithiobacillales K00648	1	2
Acidithiobacillales K00652	2	3
Acidithiobacillales K00655	0	2
Acidithiobacillales K00674	2	0
Acidithiobacillales K00677	3	3
Acidithiobacillales K00681	1	3
Acidithiobacillales K00684	0	0
Acidithiobacillales K00688	8	9
Acidithiobacillales K00694	0	11
Acidithiobacillales K00696	0	1
Acidithiobacillales K00700	6	4
Acidithiobacillales K00703	3	0
Acidithiobacillales K00748	0	2
Acidithiobacillales K00760	0	0
Acidithiobacillales K00762	0	4
Acidithiobacillales K00764	4	6
Acidithiobacillales K00765	0	2
Acidithiobacillales K00766	0	3
Acidithiobacillales K00767	0	2
Acidithiobacillales K00772	0	0
Acidithiobacillales K00773	4	1
Acidithiobacillales K00788	0	0
Acidithiobacillales K00789	1	1
Acidithiobacillales K00790	1	0
Acidithiobacillales K00793	0	0
Acidithiobacillales K00794	0	3
Acidithiobacillales K00795	1	0
Acidithiobacillales K00796	0	0
Acidithiobacillales K00797	0	0
Acidithiobacillales K00799	0	1
Acidithiobacillales K00800	4	0
Acidithiobacillales K00806	0	0
Acidithiobacillales K00812	0	1
Acidithiobacillales K00817	5	2
Acidithiobacillales K00820	0	0
Acidithiobacillales K00821	0	2
Acidithiobacillales K00826	0	0
Acidithiobacillales K00831	1	5
Acidithiobacillales K00833	0	4
Acidithiobacillales K00856	1	0
Acidithiobacillales K00858	2	0
Acidithiobacillales K00873	0	6
Acidithiobacillales K00901	0	0
Acidithiobacillales K00919	0	0
Acidithiobacillales K00925	3	0
Acidithiobacillales K00927	2	3
Acidithiobacillales K00928	0	0
Acidithiobacillales K00930	0	1
Acidithiobacillales K00931	0	0
Acidithiobacillales K00937	1	1
Acidithiobacillales K00939	1	0
Acidithiobacillales K00940	0	0
Acidithiobacillales K00941	0	0
Acidithiobacillales K00942	0	0
Acidithiobacillales K00943	0	0
Acidithiobacillales K00945	0	1
Acidithiobacillales K00948	3	1
Acidithiobacillales K00951	1	5
Acidithiobacillales K00956	0	0
Acidithiobacillales K00958	0	0
Acidithiobacillales K00962	4	4
Acidithiobacillales K00963	0	0
Acidithiobacillales K00969	0	1
Acidithiobacillales K00970	0	0
Acidithiobacillales K00973	7	5
Acidithiobacillales K00974	0	1
Acidithiobacillales K00975	6	5
Acidithiobacillales K00978	0	7
Acidithiobacillales K00981	0	0
Acidithiobacillales K00982	1	1
Acidithiobacillales K00989	0	2
Acidithiobacillales K00991	0	1
Acidithiobacillales K00992	0	0
Acidithiobacillales K00996	0	0
Acidithiobacillales K01000	0	0
Acidithiobacillales K01007	2	0
Acidithiobacillales K01012	1	0
Acidithiobacillales K01056	0	0
Acidithiobacillales K01061	0	0
Acidithiobacillales K01069	0	1
Acidithiobacillales K01070	1	1
Acidithiobacillales K01079	0	0
Acidithiobacillales K01091	1	0
Acidithiobacillales K01092	0	0
Acidithiobacillales K01119	0	1
Acidithiobacillales K01129	1	3
Acidithiobacillales K01139	1	5
Acidithiobacillales K01142	2	0
Acidithiobacillales K01153	7	25
Acidithiobacillales K01154	0	19
Acidithiobacillales K01156	1	7
Acidithiobacillales K01159	0	0
Acidithiobacillales K01178	3	2
Acidithiobacillales K01179	0	0
Acidithiobacillales K01207	0	1
Acidithiobacillales K01214	2	13
Acidithiobacillales K01236	4	10
Acidithiobacillales K01251	1	1
Acidithiobacillales K01255	1	2
Acidithiobacillales K01256	1	4
Acidithiobacillales K01262	3	7
Acidithiobacillales K01265	0	1
Acidithiobacillales K01338	8	9
Acidithiobacillales K01356	0	0
Acidithiobacillales K01358	0	0
Acidithiobacillales K01409	2	0
Acidithiobacillales K01419	0	0
Acidithiobacillales K01434	0	2
Acidithiobacillales K01439	0	2
Acidithiobacillales K01462	0	4
Acidithiobacillales K01465	1	2
Acidithiobacillales K01483	1	0
Acidithiobacillales K01491	1	1
Acidithiobacillales K01507	0	0
Acidithiobacillales K01533	3	0
Acidithiobacillales K01534	3	0
Acidithiobacillales K01537	1	5
Acidithiobacillales K01579	0	0
Acidithiobacillales K01580	0	0
Acidithiobacillales K01585	0	0
Acidithiobacillales K01586	1	1
Acidithiobacillales K01588	0	5
Acidithiobacillales K01589	0	3
Acidithiobacillales K01591	2	2
Acidithiobacillales K01595	0	0
Acidithiobacillales K01599	4	0
Acidithiobacillales K01601	1	6
Acidithiobacillales K01609	1	1
Acidithiobacillales K01611	0	0
Acidithiobacillales K01613	0	0
Acidithiobacillales K01621	3	3
Acidithiobacillales K01627	0	2
Acidithiobacillales K01633	0	2
Acidithiobacillales K01647	0	0
Acidithiobacillales K01649	0	1
Acidithiobacillales K01652	2	2
Acidithiobacillales K01653	0	1
Acidithiobacillales K01657	2	5
Acidithiobacillales K01658	0	0
Acidithiobacillales K01662	0	2
Acidithiobacillales K01669	0	4
Acidithiobacillales K01679	0	3
Acidithiobacillales K01681	0	0
Acidithiobacillales K01687	0	0
Acidithiobacillales K01689	3	1
Acidithiobacillales K01693	0	0
Acidithiobacillales K01695	0	0
Acidithiobacillales K01696	0	0
Acidithiobacillales K01698	0	2
Acidithiobacillales K01703	1	1
Acidithiobacillales K01704	0	1
Acidithiobacillales K01710	0	0
Acidithiobacillales K01711	0	4
Acidithiobacillales K01714	0	0
Acidithiobacillales K01719	0	0
Acidithiobacillales K01724	4	3
Acidithiobacillales K01733	2	2
Acidithiobacillales K01735	1	8
Acidithiobacillales K01736	0	1
Acidithiobacillales K01749	2	1
Acidithiobacillales K01754	27	20
Acidithiobacillales K01755	1	0
Acidithiobacillales K01756	4	4
Acidithiobacillales K01759	1	0
Acidithiobacillales K01768	0	0
Acidithiobacillales K01770	1	0
Acidithiobacillales K01772	0	2
Acidithiobacillales K01775	0	1
Acidithiobacillales K01778	0	1
Acidithiobacillales K01783	0	1
Acidithiobacillales K01784	3	3
Acidithiobacillales K01790	3	5
Acidithiobacillales K01810	0	5
Acidithiobacillales K01814	4	0
Acidithiobacillales K01817	0	1
Acidithiobacillales K01835	0	2
Acidithiobacillales K01840	0	6
Acidithiobacillales K01845	0	2
Acidithiobacillales K01866	0	0
Acidithiobacillales K01867	6	0
Acidithiobacillales K01868	3	6
Acidithiobacillales K01869	1	2
Acidithiobacillales K01870	4	1
Acidithiobacillales K01872	1	2
Acidithiobacillales K01873	4	5
Acidithiobacillales K01874	0	2
Acidithiobacillales K01875	1	2
Acidithiobacillales K01876	2	3
Acidithiobacillales K01878	0	2
Acidithiobacillales K01879	2	0
Acidithiobacillales K01881	2	2
Acidithiobacillales K01883	0	0
Acidithiobacillales K01885	4	4
Acidithiobacillales K01887	1	1
Acidithiobacillales K01889	0	4
Acidithiobacillales K01890	2	2
Acidithiobacillales K01892	0	0
Acidithiobacillales K01894	0	0
Acidithiobacillales K01895	1	1
Acidithiobacillales K01897	1	3
Acidithiobacillales K01903	0	1
Acidithiobacillales K01915	5	3
Acidithiobacillales K01919	1	2
Acidithiobacillales K01920	0	0
Acidithiobacillales K01921	0	0
Acidithiobacillales K01923	0	0
Acidithiobacillales K01924	0	0
Acidithiobacillales K01925	5	3
Acidithiobacillales K01928	0	1
Acidithiobacillales K01929	2	1
Acidithiobacillales K01933	0	2
Acidithiobacillales K01935	0	0
Acidithiobacillales K01937	0	1
Acidithiobacillales K01939	2	4
Acidithiobacillales K01940	2	0
Acidithiobacillales K01945	2	4
Acidithiobacillales K01950	1	5
Acidithiobacillales K01951	4	8
Acidithiobacillales K01952	1	7
Acidithiobacillales K01955	6	5
Acidithiobacillales K01956	0	0
Acidithiobacillales K01961	0	3
Acidithiobacillales K01962	0	1
Acidithiobacillales K01963	0	1
Acidithiobacillales K01972	1	3
Acidithiobacillales K01990	5	6
Acidithiobacillales K01991	0	1
Acidithiobacillales K01992	9	8
Acidithiobacillales K01993	0	0
Acidithiobacillales K02003	2	0
Acidithiobacillales K02004	13	4
Acidithiobacillales K02011	0	0
Acidithiobacillales K02016	0	0
Acidithiobacillales K02031	0	1
Acidithiobacillales K02033	2	0
Acidithiobacillales K02034	1	1
Acidithiobacillales K02035	0	1
Acidithiobacillales K02036	0	2
Acidithiobacillales K02037	0	0
Acidithiobacillales K02038	0	3
Acidithiobacillales K02039	2	0
Acidithiobacillales K02040	0	0
Acidithiobacillales K02065	1	2
Acidithiobacillales K02066	0	0
Acidithiobacillales K02067	0	0
Acidithiobacillales K02078	0	0
Acidithiobacillales K02111	1	1
Acidithiobacillales K02112	1	5
Acidithiobacillales K02114	1	0
Acidithiobacillales K02115	1	0
Acidithiobacillales K02160	0	0
Acidithiobacillales K02169	0	1
Acidithiobacillales K02204	1	0
Acidithiobacillales K02221	0	2
Acidithiobacillales K02283	1	1
Acidithiobacillales K02313	2	0
Acidithiobacillales K02314	2	0
Acidithiobacillales K02316	1	0
Acidithiobacillales K02335	2	3
Acidithiobacillales K02337	2	3
Acidithiobacillales K02338	0	0
Acidithiobacillales K02342	3	3
Acidithiobacillales K02343	0	0
Acidithiobacillales K02346	0	0
Acidithiobacillales K02347	2	0
Acidithiobacillales K02355	2	1
Acidithiobacillales K02356	0	0
Acidithiobacillales K02357	0	3
Acidithiobacillales K02358	1	9
Acidithiobacillales K02372	0	1
Acidithiobacillales K02392	0	0
Acidithiobacillales K02397	0	0
Acidithiobacillales K02400	1	2
Acidithiobacillales K02401	0	1
Acidithiobacillales K02405	0	0
Acidithiobacillales K02407	0	0
Acidithiobacillales K02409	0	0
Acidithiobacillales K02410	0	0
Acidithiobacillales K02411	0	0
Acidithiobacillales K02412	0	1
Acidithiobacillales K02416	0	1
Acidithiobacillales K02417	0	0
Acidithiobacillales K02422	0	0
Acidithiobacillales K02427	0	0
Acidithiobacillales K02433	3	3
Acidithiobacillales K02434	1	3
Acidithiobacillales K02435	0	0
Acidithiobacillales K02437	0	0
Acidithiobacillales K02454	4	2
Acidithiobacillales K02455	4	0
Acidithiobacillales K02469	0	2
Acidithiobacillales K02470	4	8
Acidithiobacillales K02471	1	0
Acidithiobacillales K02483	0	0
Acidithiobacillales K02484	1	1
Acidithiobacillales K02492	4	4
Acidithiobacillales K02493	0	0
Acidithiobacillales K02500	0	0
Acidithiobacillales K02501	0	1
Acidithiobacillales K02517	0	0
Acidithiobacillales K02519	2	1
Acidithiobacillales K02520	0	1
Acidithiobacillales K02523	0	0
Acidithiobacillales K02527	1	2
Acidithiobacillales K02528	0	1
Acidithiobacillales K02535	0	1
Acidithiobacillales K02536	0	3
Acidithiobacillales K02556	1	0
Acidithiobacillales K02557	1	4
Acidithiobacillales K02558	3	6
Acidithiobacillales K02563	0	0
Acidithiobacillales K02575	0	2
Acidithiobacillales K02584	4	0
Acidithiobacillales K02585	0	0
Acidithiobacillales K02586	0	0
Acidithiobacillales K02588	0	0
Acidithiobacillales K02591	0	0
Acidithiobacillales K02600	1	0
Acidithiobacillales K02601	0	0
Acidithiobacillales K02619	0	1
Acidithiobacillales K02621	0	0
Acidithiobacillales K02622	0	0
Acidithiobacillales K02652	0	0
Acidithiobacillales K02653	4	2
Acidithiobacillales K02654	2	2
Acidithiobacillales K02662	1	0
Acidithiobacillales K02663	0	0
Acidithiobacillales K02666	2	1
Acidithiobacillales K02667	0	0
Acidithiobacillales K02669	0	1
Acidithiobacillales K02687	0	1
Acidithiobacillales K02825	1	0
Acidithiobacillales K02835	0	1
Acidithiobacillales K02837	0	0
Acidithiobacillales K02838	0	0
Acidithiobacillales K02841	1	0
Acidithiobacillales K02843	1	1
Acidithiobacillales K02864	0	0
Acidithiobacillales K02867	0	0
Acidithiobacillales K02871	0	0
Acidithiobacillales K02874	1	0
Acidithiobacillales K02878	4	1
Acidithiobacillales K02879	0	0
Acidithiobacillales K02886	0	2
Acidithiobacillales K02888	1	0
Acidithiobacillales K02890	1	0
Acidithiobacillales K02895	0	0
Acidithiobacillales K02897	0	3
Acidithiobacillales K02902	0	0
Acidithiobacillales K02909	0	1
Acidithiobacillales K02913	0	1
Acidithiobacillales K02914	1	0
Acidithiobacillales K02926	0	0
Acidithiobacillales K02931	0	0
Acidithiobacillales K02933	0	0
Acidithiobacillales K02935	0	1
Acidithiobacillales K02945	0	0
Acidithiobacillales K02948	0	0
Acidithiobacillales K02950	0	0
Acidithiobacillales K02954	0	0
Acidithiobacillales K02956	0	0
Acidithiobacillales K02959	0	0
Acidithiobacillales K02967	0	1
Acidithiobacillales K02968	0	0
Acidithiobacillales K02970	0	0
Acidithiobacillales K02982	2	0
Acidithiobacillales K02986	0	1
Acidithiobacillales K02990	2	0
Acidithiobacillales K02992	0	0
Acidithiobacillales K03043	1	3
Acidithiobacillales K03046	2	4
Acidithiobacillales K03070	1	3
Acidithiobacillales K03071	0	0
Acidithiobacillales K03072	0	1
Acidithiobacillales K03074	0	0
Acidithiobacillales K03076	0	6
Acidithiobacillales K03086	2	0
Acidithiobacillales K03088	0	3
Acidithiobacillales K03092	0	0
Acidithiobacillales K03100	1	4
Acidithiobacillales K03101	0	0
Acidithiobacillales K03106	4	0
Acidithiobacillales K03110	0	1
Acidithiobacillales K03111	0	0
Acidithiobacillales K03118	0	0
Acidithiobacillales K03147	3	2
Acidithiobacillales K03149	2	1
Acidithiobacillales K03152	0	0
Acidithiobacillales K03153	0	1
Acidithiobacillales K03154	0	6
Acidithiobacillales K03168	1	4
Acidithiobacillales K03177	0	3
Acidithiobacillales K03179	0	0
Acidithiobacillales K03182	0	2
Acidithiobacillales K03183	0	0
Acidithiobacillales K03186	0	0
Acidithiobacillales K03215	0	0
Acidithiobacillales K03216	0	0
Acidithiobacillales K03217	0	0
Acidithiobacillales K03218	0	0
Acidithiobacillales K03270	4	0
Acidithiobacillales K03273	0	5
Acidithiobacillales K03274	1	1
Acidithiobacillales K03282	1	15
Acidithiobacillales K03284	0	1
Acidithiobacillales K03296	3	1
Acidithiobacillales K03297	0	3
Acidithiobacillales K03313	2	2
Acidithiobacillales K03320	1	1
Acidithiobacillales K03321	2	2
Acidithiobacillales K03386	0	1
Acidithiobacillales K03388	2	0
Acidithiobacillales K03389	0	0
Acidithiobacillales K03390	0	0
Acidithiobacillales K03396	0	0
Acidithiobacillales K03407	1	9
Acidithiobacillales K03413	1	0
Acidithiobacillales K03424	0	2
Acidithiobacillales K03427	3	22
Acidithiobacillales K03431	0	0
Acidithiobacillales K03438	0	1
Acidithiobacillales K03446	5	7
Acidithiobacillales K03455	0	3
Acidithiobacillales K03466	3	0
Acidithiobacillales K03469	0	0
Acidithiobacillales K03474	2	0
Acidithiobacillales K03495	2	9
Acidithiobacillales K03496	2	1
Acidithiobacillales K03497	2	1
Acidithiobacillales K03500	1	2
Acidithiobacillales K03501	1	0
Acidithiobacillales K03502	0	3
Acidithiobacillales K03503	2	1
Acidithiobacillales K03517	1	3
Acidithiobacillales K03518	3	1
Acidithiobacillales K03524	0	0
Acidithiobacillales K03525	0	0
Acidithiobacillales K03526	0	1
Acidithiobacillales K03527	1	2
Acidithiobacillales K03529	0	0
Acidithiobacillales K03531	0	0
Acidithiobacillales K03536	1	1
Acidithiobacillales K03543	0	0
Acidithiobacillales K03544	1	0
Acidithiobacillales K03549	0	0
Acidithiobacillales K03550	0	0
Acidithiobacillales K03551	1	1
Acidithiobacillales K03553	0	1
Acidithiobacillales K03555	0	4
Acidithiobacillales K03559	2	1
Acidithiobacillales K03560	0	0
Acidithiobacillales K03561	0	0
Acidithiobacillales K03562	0	0
Acidithiobacillales K03564	0	0
Acidithiobacillales K03565	0	0
Acidithiobacillales K03568	2	3
Acidithiobacillales K03569	0	0
Acidithiobacillales K03571	0	0
Acidithiobacillales K03572	3	1
Acidithiobacillales K03575	0	0
Acidithiobacillales K03576	1	0
Acidithiobacillales K03581	1	0
Acidithiobacillales K03582	0	1
Acidithiobacillales K03585	0	1
Acidithiobacillales K03587	0	2
Acidithiobacillales K03590	3	1
Acidithiobacillales K03592	2	0
Acidithiobacillales K03593	2	1
Acidithiobacillales K03595	0	0
Acidithiobacillales K03596	3	4
Acidithiobacillales K03599	0	0
Acidithiobacillales K03601	0	2
Acidithiobacillales K03621	0	4
Acidithiobacillales K03628	0	0
Acidithiobacillales K03630	0	0
Acidithiobacillales K03631	0	0
Acidithiobacillales K03634	0	0
Acidithiobacillales K03638	0	1
Acidithiobacillales K03639	0	1
Acidithiobacillales K03640	0	0
Acidithiobacillales K03644	0	0
Acidithiobacillales K03650	0	1
Acidithiobacillales K03654	0	2
Acidithiobacillales K03655	1	9
Acidithiobacillales K03656	1	5
Acidithiobacillales K03657	1	4
Acidithiobacillales K03664	1	0
Acidithiobacillales K03665	0	1
Acidithiobacillales K03667	1	0
Acidithiobacillales K03669	0	0
Acidithiobacillales K03670	0	3
Acidithiobacillales K03671	0	0
Acidithiobacillales K03672	1	0
Acidithiobacillales K03683	0	1
Acidithiobacillales K03685	0	0
Acidithiobacillales K03687	0	0
Acidithiobacillales K03688	0	1
Acidithiobacillales K03694	0	2
Acidithiobacillales K03695	2	4
Acidithiobacillales K03699	0	0
Acidithiobacillales K03701	6	3
Acidithiobacillales K03702	3	0
Acidithiobacillales K03703	0	4
Acidithiobacillales K03704	0	2
Acidithiobacillales K03711	0	0
Acidithiobacillales K03722	3	3
Acidithiobacillales K03723	1	0
Acidithiobacillales K03733	2	3
Acidithiobacillales K03741	0	0
Acidithiobacillales K03747	2	0
Acidithiobacillales K03750	0	2
Acidithiobacillales K03753	0	0
Acidithiobacillales K03768	3	1
Acidithiobacillales K03770	3	0
Acidithiobacillales K03771	0	0
Acidithiobacillales K03775	0	0
Acidithiobacillales K03777	2	0
Acidithiobacillales K03778	0	1
Acidithiobacillales K03786	0	0
Acidithiobacillales K03787	1	1
Acidithiobacillales K03793	0	2
Acidithiobacillales K03797	0	0
Acidithiobacillales K03798	0	0
Acidithiobacillales K03799	1	1
Acidithiobacillales K03800	0	0
Acidithiobacillales K03801	0	0
Acidithiobacillales K03820	0	1
Acidithiobacillales K03832	0	0
Acidithiobacillales K03856	2	11
Acidithiobacillales K03885	4	7
Acidithiobacillales K03892	0	0
Acidithiobacillales K03975	5	3
Acidithiobacillales K03977	0	2
Acidithiobacillales K03978	0	1
Acidithiobacillales K03979	0	0
Acidithiobacillales K03980	4	2
Acidithiobacillales K04042	0	0
Acidithiobacillales K04043	1	3
Acidithiobacillales K04044	1	0
Acidithiobacillales K04066	0	4
Acidithiobacillales K04069	3	1
Acidithiobacillales K04075	0	0
Acidithiobacillales K04077	1	2
Acidithiobacillales K04078	0	0
Acidithiobacillales K04079	0	1
Acidithiobacillales K04083	0	0
Acidithiobacillales K04084	6	3
Acidithiobacillales K04087	0	0
Acidithiobacillales K04088	0	2
Acidithiobacillales K04096	0	2
Acidithiobacillales K04485	1	3
Acidithiobacillales K04487	1	2
Acidithiobacillales K04488	0	0
Acidithiobacillales K04517	0	0
Acidithiobacillales K04562	0	1
Acidithiobacillales K04564	2	2
Acidithiobacillales K04567	2	6
Acidithiobacillales K04652	0	0
Acidithiobacillales K04654	0	0
Acidithiobacillales K04655	0	0
Acidithiobacillales K04656	0	1
Acidithiobacillales K04748	5	3
Acidithiobacillales K04751	0	1
Acidithiobacillales K04752	0	0
Acidithiobacillales K04755	1	0
Acidithiobacillales K04759	0	0
Acidithiobacillales K04763	0	1
Acidithiobacillales K04768	5	3
Acidithiobacillales K04771	2	1
Acidithiobacillales K05343	1	3
Acidithiobacillales K05366	1	1
Acidithiobacillales K05515	1	0
Acidithiobacillales K05516	1	2
Acidithiobacillales K05521	0	0
Acidithiobacillales K05524	1	0
Acidithiobacillales K05539	1	0
Acidithiobacillales K05592	1	0
Acidithiobacillales K05770	0	3
Acidithiobacillales K05802	0	0
Acidithiobacillales K05810	0	0
Acidithiobacillales K05837	0	0
Acidithiobacillales K05838	2	1
Acidithiobacillales K05844	0	0
Acidithiobacillales K06020	1	0
Acidithiobacillales K06023	0	0
Acidithiobacillales K06041	5	4
Acidithiobacillales K06044	6	26
Acidithiobacillales K06075	0	4
Acidithiobacillales K06076	0	0
Acidithiobacillales K06131	15	31
Acidithiobacillales K06147	1	1
Acidithiobacillales K06158	0	0
Acidithiobacillales K06167	4	1
Acidithiobacillales K06168	0	0
Acidithiobacillales K06173	0	0
Acidithiobacillales K06176	0	2
Acidithiobacillales K06178	0	1
Acidithiobacillales K06179	2	1
Acidithiobacillales K06180	0	1
Acidithiobacillales K06183	0	0
Acidithiobacillales K06186	0	0
Acidithiobacillales K06187	0	0
Acidithiobacillales K06188	0	0
Acidithiobacillales K06189	0	0
Acidithiobacillales K06195	0	2
Acidithiobacillales K06199	0	1
Acidithiobacillales K06204	0	0
Acidithiobacillales K06207	2	4
Acidithiobacillales K06223	0	0
Acidithiobacillales K06281	0	0
Acidithiobacillales K06282	0	0
Acidithiobacillales K06287	0	2
Acidithiobacillales K06861	0	2
Acidithiobacillales K06876	0	0
Acidithiobacillales K06894	0	0
Acidithiobacillales K06910	2	0
Acidithiobacillales K06911	2	2
Acidithiobacillales K06920	0	1
Acidithiobacillales K06941	6	7
Acidithiobacillales K06942	3	2
Acidithiobacillales K06966	1	0
Acidithiobacillales K06969	1	2
Acidithiobacillales K06990	1	4
Acidithiobacillales K06992	0	1
Acidithiobacillales K06999	2	0
Acidithiobacillales K07001	0	0
Acidithiobacillales K07003	0	0
Acidithiobacillales K07007	1	0
Acidithiobacillales K07010	0	0
Acidithiobacillales K07018	1	0
Acidithiobacillales K07019	1	0
Acidithiobacillales K07025	1	0
Acidithiobacillales K07027	0	0
Acidithiobacillales K07043	0	0
Acidithiobacillales K07053	0	0
Acidithiobacillales K07056	0	0
Acidithiobacillales K07062	0	0
Acidithiobacillales K07064	0	0
Acidithiobacillales K07082	0	0
Acidithiobacillales K07090	1	0
Acidithiobacillales K07102	0	0
Acidithiobacillales K07115	0	0
Acidithiobacillales K07126	0	0
Acidithiobacillales K07133	0	0
Acidithiobacillales K07154	0	0
Acidithiobacillales K07157	1	0
Acidithiobacillales K07171	0	3
Acidithiobacillales K07175	1	1
Acidithiobacillales K07213	0	4
Acidithiobacillales K07226	1	0
Acidithiobacillales K07258	0	0
Acidithiobacillales K07277	0	0
Acidithiobacillales K07285	0	0
Acidithiobacillales K07301	0	0
Acidithiobacillales K07303	8	6
Acidithiobacillales K07304	0	7
Acidithiobacillales K07305	0	0
Acidithiobacillales K07313	0	0
Acidithiobacillales K07316	0	9
Acidithiobacillales K07320	1	1
Acidithiobacillales K07323	0	0
Acidithiobacillales K07334	0	2
Acidithiobacillales K07390	0	0
Acidithiobacillales K07391	3	4
Acidithiobacillales K07395	0	0
Acidithiobacillales K07397	1	0
Acidithiobacillales K07402	0	0
Acidithiobacillales K07448	0	5
Acidithiobacillales K07451	0	0
Acidithiobacillales K07456	1	1
Acidithiobacillales K07457	1	0
Acidithiobacillales K07460	1	0
Acidithiobacillales K07462	0	0
Acidithiobacillales K07478	0	2
Acidithiobacillales K07481	1	2
Acidithiobacillales K07484	1	3
Acidithiobacillales K07486	3	1
Acidithiobacillales K07494	0	8
Acidithiobacillales K07497	3	20
Acidithiobacillales K07501	2	0
Acidithiobacillales K07568	2	7
Acidithiobacillales K07574	0	0
Acidithiobacillales K07576	1	0
Acidithiobacillales K07638	0	0
Acidithiobacillales K07645	1	1
Acidithiobacillales K07646	1	0
Acidithiobacillales K07659	3	3
Acidithiobacillales K07708	0	0
Acidithiobacillales K07711	4	3
Acidithiobacillales K07712	1	0
Acidithiobacillales K07714	4	3
Acidithiobacillales K07715	2	1
Acidithiobacillales K07726	0	0
Acidithiobacillales K07734	0	2
Acidithiobacillales K07735	0	0
Acidithiobacillales K07782	0	0
Acidithiobacillales K07787	1	1
Acidithiobacillales K07798	4	11
Acidithiobacillales K07799	1	1
Acidithiobacillales K08086	0	0
Acidithiobacillales K08218	0	0
Acidithiobacillales K08223	0	0
Acidithiobacillales K08300	0	0
Acidithiobacillales K08301	0	0
Acidithiobacillales K08303	0	0
Acidithiobacillales K08305	0	0
Acidithiobacillales K08307	0	0
Acidithiobacillales K08310	0	0
Acidithiobacillales K08316	0	3
Acidithiobacillales K08483	0	1
Acidithiobacillales K08591	0	0
Acidithiobacillales K08602	1	2
Acidithiobacillales K08679	0	2
Acidithiobacillales K08744	0	0
Acidithiobacillales K08963	0	0
[truncated: 526,960+ more rows]

## Sheet: S2_Venn_Diagram_txt
Names	total	elements
Pmt-Actinobacteria Pmt-Bacteria TopazMtn-Actinobacteria TopazMtn-Bacteria	2829	K05602
		K10242
		K00839
		K02048
		K02600
		K06978
		K01613
		K00031
		K01744
		K00441
		K03584
		K21336
		K09699
		K07171
		K07178
		K20023
		K04771
		K01286
		K13940
		K01266
		K00341
		K16444
		K02510
		K06940
		K00849
		K02475
		K00058
		K07028
		K01183
		K01295
		K11068
		K00337
		K00054
		K02798
		K02103
		K00528
		K01669
		K10974
		K00446
		K05786
		K03800
		K02347
		K04749
		K01191
		K01963
		K00466
		K19710
		K00015
		K00568
		K01358
		K11788
		K01869
		K01133
		K20807
		K13774
		K15232
		K00145
		K17245
		K02192
		K18846
		K01952
		K09992
		K02164
		K01639
		K01867
		K00830
		K03117
		K05814
		K06945
		K00151
		K01218
		K01053
		K11472
		K08368
		K01159
		K00098
		K01415
		K00166
		K06955
		K22130
		K00625
		K01858
		K04127
		K07077
		K04044
		K00425
		K13483
		K00721
		K10548
		K09764
		K00983
		K00945
		K16087
		K05343
		K05596
		K18688
		K03110
		K19311
		K07653
		K09386
		K03147
		K02551
		K09874
		K01959
		K03182
		K05568
		K05928
		K03809
		K02034
		K00899
		K02890
		K12410
		K08884
		K02963
		K17880
		K19270
		K01768
		K04564
		K15633
		K02016
		K01436
		K00604
		K21162
		K22317
		K11987
		K07140
		K14667
		K03530
		K22297
		K18292
		K03621
		K01969
		K09747
		K12574
		K00012
		K00255
		K00820
		K03648
		K01428
		K00791
		K10228
		K00974
		K17640
		K07478
		K09145
		K03385
		K02935
		K03387
		K06969
		K02055
		K02428
		K01512
		K00077
		K01200
		K01494
		K08217
		K08167
		K01808
		K02556
		K16881
		K03767
		K00611
		K00798
		K01209
		K00937
		K04654
		K11607
		K18220
		K15395
		K03598
		K00135
		K01491
		K21780
		K11070
		K06921
		K00320
		K01586
		K07141
		K01502
		K11942
		K02800
		K19191
		K00663
		K00101
		K21255
		K01756
		K21310
		K00457
		K03215
		K06287
		K13542
		K21744
		K03658
		K00362
		K01739
		K03437
		K03736
		K01826
		K07074
		K00073
		K00305
		K10563
		K01909
		K07282
		K01709
		K08302
		K00304
		K01470
		K07098
		K05936
		K00806
		K02003
		K01817
		K19686
		K06133
		K21163
		K02624
		K00613
		K01710
		K22270
		K21401
		K01892
		K01477
		K18828
		K00598
		K05982
		K00036
		K05989
		K07048
		K21498
		K15067
		K19548
		K22396
		K02895
		K04757
		K01719
		K07675
		K00876
		K07481
		K01129
		K01939
		K01870
		K00467
		K16264
		K03413
		K07011
		K17317
		K14743
		K01206
		K02778
		K16422
		K00635
		K02314
		K03856
		K01455
		K07460
		K02610
		K07110
		K02528
		K04767
		K15553
		K18933
		K18661
		K10219
		K22083
		K00793
		K03687
		K14162
		K20534
		K02342
		K03887
		K12661
		K04027
		K08691
		K09935
		K13963
		K12700
		K02509
		K22311
		K13796
		K02952
		K03892
		K00218
		K07670
		K01751
		K09123
		K07316
		K07002
		K07494
		K14941
		K13829
		K16020
		K03918
		K03709
		K07029
		K15866
		K09136
		K06187
		K11434
		K03521
		K09166
		K05996
		K02433
		K00064
		K19820
		K17218
		K03524
		K00760
		K00674
		K04077
		K02653
		K10947
		K01091
		K16434
		K03296
		K04786
		K03810
		K03074
		K01278
		K13877
		K07486
		K00217
		K07778
		K02008
		K03798
		K07101
		K06880
		K10823
		K03306
		K01653
		K02340
		K02015
		K05979
		K01465
		K13641
		K01179
		K04485
		K08352
		K08309
		K03070
		K18929
		K19302
		K03563
		K10716
		K00448
		K01692
		K03783
		K05713
		K00479
		K02902
		K03338
		K01840
		K00172
		K01409
		K14446
		K01761
		K09384
		K14257
		K00958
		K21460
		K06212
		K20444
		K00860
		K09861
		K12979
		K11089
		K06998
		K03686
		K00856
		K03824
		K07010
		K03439
		K22363
		K01662
		K02194
		K18844
		K00549
		K01783
		K00114
		K12710
		K01207
		K18653
		K12349
		K01623
		K18372
		K03743
		K02371
		K03897
		K00499
		K13687
		K02224
		K09153
		K01584
		K13670
		K01520
		K07118
		K16843
		K18893
		K01142
		K03628
		K00033
		K01055
		K03119
		K11963
		K06138
		K12448
		K02575
		K00360
		K17828
		K03802
		K02356
		K02881
		K03750
		K19355
		K01561
		K09704
		K00244
		K05882
		K04720
		K04755
		K02046
		K18256
		K11206
		K00596
		K02965
		K00335
		K00847
		K01086
		K01297
		K01903
		K13015
		K02109
		K05782
		K01236
		K06199
		K02358
		K04773
		K00853
		K03545
		K00694
		K13693
		K02364
		K00001
		K06044
		K07341
		K12373
		K03271
		K03380
		K11735
		K09811
		K02480
		K13529
		K00122
		K18675
		K01193
		K08963
		K00609
		K07123
		K06218
		K02639
		K02078
		K21787
		K11381
		K07009
		K03335
		K11071
		K01421
		K00133
		K05816
		K04656
		K00024
		K02053
		K00322
		K03635
		K03535
		K01028
		K01546
		K07107
		K00285
		K18351
		K13954
		K01999
		K02115
		K10553
		K09695
		K21307
		K08296
		K01685
		K02335
		K16148
		K18471
		K17947
		K01069
		K01434
		K03596
		K03282
		K19819
		K12239
		K07051
		K08998
		K13920
		K09858
		K20859
		K00819
		K18979
		K01778
		K03921
		K00027
		K00926
		K02502
		K11936
		K02036
		K00703
		K17716
		K01198
		K02619
		K19265
		K07046
		K13888
		K01911
		K07334
		K11537
		K18286
		K10206
		K16011
		K02062
		K02825
		K03499
		K00602
		K17735
		K01697
		K00045
		K01156
		K07089
		K00010
		K12506
		K01667
		K03060
		K00343
		K16147
		K02897
		K01790
		K03778
		K12992
		K15581
		K01601
		K01924
		K13979
		K02230
		K01083
		K02612
		K01113
		K03294
		K01878
		K05845
		K01676
		K16424
		K01060
		K12952
		K01975
		K01479
		K02424
		K00239
		K01505
		K11903
		K00038
		K02453
		K01703
		K04063
		K07739
		K12420
		K00208
		K00796
		K19267
		K12267
		K19221
		K07112
		K02566
		K22342
		K00620
		K01785
		K19171
		K01919
		K15555
		K01933
		K03630
		K00955
		K09001
		K00523
		K04099
		K03455
		K16320
		K08602
		K03932
		K21256
		K03575
		K22209
		K07238
		K15058
		K02283
		K01443
		K16137
		K09820
		K20454
		K00627
		K13481
		K16649
		K06131
		K10561
		K03581
		K00299
		K03665
		K05549
		K00169
		K03417
		K06400
		K01724
		K21029
		K02049
		K00658
		K07302
		K19545
		K02051
		K14267
		K00370
		K00455
		K02860
		K00103
		K13010
		K00008
		K01849
		K07576
		K02276
		K03408
		K08677
		K09915
		K06152
		K00302
		K03724
		K06882
		K00480
		K03392
		K03072
		K01644
		K18491
		K01599
		K03076
		K04788
		K15314
		K03366
		K16431
		K01046
		K11733
		K01758
		K03718
		K03333
		K08714
		K02871
		K10539
		K07318
		K07250
		K01940
		K14448
		K02954
		K07535
		K07442
		K00052
		K06864
		K19103
		K02867
		K01637
		K00762
		K01699
		K03739
		K02013
		K00566
		K01625
		K19982
		K02299
		K01057
		K11927
		K05275
		K13614
		K07734
		K01617
		K02197
		K01250
		K10843
		K12432
		K22186
		K01737
		K00486
		K15894
		K01610
		K09879
		K03734
		K00544
		K09167
		K07749
		K03428
		K07727
		K01955
		K03707
		K01354
		K03313
		K03973
		K18911
		K07776
		K09118
		K02001
		K01154
		K01432
		K01139
		K00246
		K15781
		K07040
		K02028
		K02446
		K02338
		K01439
		K07322
		K22135
		K01082
		K18353
		K05515
		K03924
		K10190
		K17763
		K03534
		K01256
		K14274
		K00681
		K00116
		K09975
		K03699
		K13075
		K03404
		K02000
		K00872
		K01781
		K00970
		K16648
		K04073
		K05795
		K01775
		K01687
		K01066
		K01222
		K02038
		K18288
		K00919
		K16013
		K03186
		K00965
		K06898
		K01712
		K10118
		K03602
		K19784
		K00282
		K00812
		K06966
		K00895
		K01563
		K02198
		K00004
		K02485
		K13573
		K02939
		K03741
		K10680
		K22025
		K05988
		K10559
		K07004
		K00940
		K04107
		K01621
		K03497
		K02500
		K16370
		K07301
		K06919
		K02614
		K13628
		K02967
		K00344
		K16049
		K09693
		K02065
		K08481
		K02071
		K07058
		K16692
		K11072
		K07794
		K05522
		K01844
		K07636
		K02445
		K03594
		K01905
		K01497
		K01212
		K18897
		K00263
		K09607
		K08281
		K10817
		K10012
		K01923
		K06949
		K02651
		K09703
		K00042
		K08252
		K01574
		K07404
		K09122
		K00333
		K11753
		K03100
		K03723
		K00640
		K01881
		K21561
		K01740
		K07667
		K01153
		K05606
		K02926
		K14727
		K00138
		K02961
		K10797
		K01854
		K21948
		K15408
		K07642
		K01130
		K11785
		K00060
		K19969
		K00851
		K09014
		K03424
		K12429
		K07062
		K01581
		K13472
		K06168
		K03772
		K03148
		K02406
		K02226
		K07806
		K06215
		K02291
		K06920
		K06204
		K04128
		K06997
		K20757
		K01997
		K01089
		K17836
		K01535
		K00833
		K17241
		K07768
		K13282
		K03168
		K00508
		K05818
		K03367
		K00615
		K01507
		K01866
		K00773
		K02470
		K00764
		K01039
		K20742
		K09131
		K00564
		K02011
		K03470
		K15358
		K02438
		K01487
		K20332
		K01555
		K07493
		K00129
		K03319
		K00946
		K01597
		K09771
		K01779
		K21929
		K11755
		K22316
		K00631
		K07053
		K00560
		K00356
		K01424
		K00459
		K17329
		K16787
		K14952
		K07742
		K16924
		K01695
		K02363
		K00600
		K01633
		K01176
		K04085
		K00766
		K20541
		K01608
		K19147
		K07025
		K04561
		K00973
		K01624
		K05991
		K07459
		K01612
		K09931
		K16427
		K01690
		K18371
		K07669
		K01251
		K00930
		K03701
		K06904
		K16922
		K01874
		K06201
		K03179
		K05341
		K06147
		K01533
		K07005
		K12132
		K01469
		K03926
		K02996
		K15312
		K01186
		K07106
		K02004
		K01389
		K03790
		K07482
		K06925
		K11603
		K15975
		K01945
		K21885
		K02437
		K03787
		K01468
		K00210
		K18833
		K14645
		K03762
		K03637
		K11962
		K07273
		K02303
		K03588
		K02907
		K21672
		K15777
		K20938
		K00141
		K03654
		K00758
		K07303
		K01192
		K02986
		K04753
		K07672
		K16035
		K20941
		K12957
		K02377
		K03465
		K01935
		K19577
		K07220
		K07588
		K01246
		K07223
		K00148
		K04762
		K22044
		K01998
		K14155
		K02616
		K06999
		K01588
		K02803
		K07056
		K01235
		K15515
		K00453
		K02805
		K05784
		K07695
		K05716
		K00594
		K07226
		K01885
		K06988
		K08964
		K20459
		K01579
		K14728
		K10542
		K02564
		K01000
		K01474
		K09809
		K01820
		K07566
		K10552
		K01118
		K03394
		K15982
		K03852
		K06015
		K02520
		K03381
		K02899
		K05837
		K01809
		K01814
		K14261
		K03406
		K02027
		K01950
		K18697
		K00433
		K09459
		K22343
		K20468
		K03432
		K01810
		K12257
		K19795
		K02863
		K03106
		K19132
		K07065
		K14166
		K01338
		K18012
		K03696
		K02838
		K00997
		K13571
		K15996
		K07306
		K08234
		K01677
		K07085
		K12583
		K03383
		K01995
		K01803
		K20274
		K00823
		K00163
		K04652
		K15531
		K01430
		K05350
		K03811
		K13527
		K02483
		K04091
		K07729
		K13950
		K01720
		K02111
		K12452
		K05375
		K03300
		K05595
		K03592
		K15034
		K03672
		K01239
		K05520
		K12942
		K02031
		K00325
		K12510
		K21801
		K00153
		K01641
		K05708
		K02067
		K00981
		K00817
		K05685
		K15512
		K02959
		K10009
		K02770
		K03188
		K00074
		K16515
		K00164
		K08316
		K13049
		K18290
		K03500
		K22295
		K10026
		K01462
		K15783
		K07497
		K05878
		K03086
		K00992
		K18930
		K00575
		K01689
		K08177
		K07448
		K12297
		K00067
		K09882
		K01197
		K01956
		K00942
		K00130
		K03782
		K12430
		K03436
		K03150
		K01693
		K09181
		K19055
		K03090
		K00874
		K02988
		K02237
		K01749
		K01708
		K06994
		K03928
		K07064
		K09018
		K03624
		K11783
		K17316
		K06207
		K00249
		K03426
		K21211
		K16050
		K06942
		K14153
		K13541
		K13775
		K21947
		K02228
		K14337
		K00784
		K01274
		K01666
		K10805
		K18382
		K21140
		K03975
		K06213
		K02435
		K07391
		K01856
		K00761
		K07240
		K11779
		K06281
		K09773
		K01051
		K15886
		K09990
		K01872
		K06876
		K10217
		K02479
		K17285
		K09701
		K15654
		K01417
		K07160
		K19973
		K01537
		K09733
		K01007
		K13788
		K09816
		K00318
		K05711
		K06912
		K03579
		K01729
		K03315
		K00040
		K01281
		K00886
		K02042
		K03549
		K02346
		K07071
		K01835
		K01524
		K14415
		K08641
		K03342
		K12251
		K01284
		K04751
		K00496
		K00331
		K22108
		K02548
		K16329
		K03644
		K00917
		K01496
		K21377
		K07080
		K00857
		K00928
		K02021
		K00338
		K01883
		K00526
		K07665
		K09964
		K01151
		K11069
		K08981
		K00991
		K15770
		K00939
		K18455
		K00450
		K01115
		K00963
		K00956
		K03977
		K00259
		K01658
		K04487
		K02518
		K00548
		K15977
		K00645
		K09788
		K13611
		K01048
		K00481
		K04784
		K07020
		K16168
		K02994
		K03337
		K00096
		K01201
		K16785
		K03652
		K06975
		K03789
		K01032
		K09472
		K11741
		K00294
		K02945
		K11960
		K07498
		K03298
		K07484
		K03704
		K12436
		K07119
		K06020
		K02058
		K01011
		K00174
		K03829
		K22250
		K02888
		K16033
		K02472
		K14164
		K04101
		K10914
		K11391
		K03568
		K09880
		K00013
		K07491
		K06045
		K13924
		K03518
		K09933
		K00975
		K00968
		K03177
		K10536
		K01812
		K00661
		K09144
		K04069
		K02400
		K16870
		K01174
		K02018
		K03605
		K15868
		K02082
		K21903
		K02348
		K01485
		K21883
		K15772
		K19294
		K03738
		K09164
		K07386
		K03418
		K17762
		K00605
		K10773
		K07284
		K02412
		K08678
		K17758
		K16055
		K03526
		K01679
		K01253
		K01426
		K07507
		K04517
		K22010
		K01714
		K18235
		K14259
		K11105
		K01920
		K07243
		K01577
		K01965
		K15653
		K00215
		K03430
		K00147
		K08651
		K17489
		K16421
		K07067
		K00383
		K01755
		K05831
		K21471
		K18230
		K01464
		K02836
		K00265
		K00864
		K17103
		K07568
		K00951
		K00477
		K07093
		K07462
		K00018
		K01971
		K00619
		K02553
		K17076
		K04090
		K22082
		K10297
		K02834
		K01777
		K20034
		K01195
		K01929
		K02904
		K01126
		K00275
		K03684
		K07095
		K00612
		K15054
		K07027
		K07161
		K02361
		K00375
		K12955
		K02914
		K00756
		K06013
		K19737
		K03469
		K07586
		K07755
		K09819
		K03190
		K01792
		K03320
		K00768
		K19188
		K00451
		K08194
		K03631
		K01476
		K03710
		K00412
		K01937
		K19190
		K06889
		K09940
		K05826
		K06221
		K01887
		K15521
		K06442
		K15513
		K16841
		K22468
		K01711
		K07516
		K09795
		K00656
		K00303
		K01908
		K19189
		K00556
		K04066
		K00108
		K05576
		K10202
		K00371
		K00765
		K00763
		K10562
		K03711
		K13574
		K21564
		K03216
		K16901
		K00788
		K01092
		K22205
		K15580
		K14340
		K01759
		K21023
		K03657
		K09020
		K04565
		K03402
		K09835
		K01738
		K17318
		K11084
		K07246
		K02946
		K03703
		K01938
		K12240
		K00175
		K01784
		K02315
		K01595
		K18554
		K15509
		K18233
		K03636
		K03833
		K00254
		K00982
		K22213
		K02982
		K03779
		K01478
		K00380
		K05342
		K03589
		K06208
		K01805
		K05827
		K20276
		K09748
		K13038
		K16047
		K14048
		K01918
		K02033
		K03688
		K13482
		K02529
		K03154
		K05844
		K03522
		K08223
		K11749
		K01173
		K02193
		K01616
		K03919
		K09165
		K05995
		K03489
		K13613
		K01322
		K12437
		K06153
		K08994
		K14447
		K21001
		K01548
		K00675
		K01659
		K02601
		K01061
		K15773
		K03733
		K06173
		K18285
		K20074
		K00948
		K04028
		K08676
		K00146
		K01750
		K07560
		K00720
		K16150
		K02014
		K12442
		K04078
		K05799
		K06024
		K00863
		K07001
		K19707
		K02931
		K01178
		K08301
		K05712
		K07315
		K18687
		K08351
		K00782
		K03578
		K09251
		K02884
		K04780
		K09117
		K03564
		K18928
		K01760
		K18910
		K04618
		K00966
		K02654
		K01077
		K00471
		K10233
		K00483
		K01466
		K06915
		K07487
		K18009
		K18917
		K07735
		K01227
		K01654
		K10554
		K03797
		K03570
		K22320
		K02474
		K04748
		K04768
		K14333
		K21567
		K03312
		K17950
		K00789
		K01429
		K11065
		K03546
		K04719
		K03151
		K08972
		K09817
		K06960
		K00336
		K09684
		K00449
		K00529
		K03547
		K00850
		K01571
		K00245
		K07395
		K12454
		K03583
		K08681
		K00989
		K02886
		K02040
		K07300
		K09691
		K19424
		K09705
		K00387
		K01006
		K01265
		K06903
		K10241
		K19159
		K18457
		K06977
		K00158
		K02047
		K01087
		K19668
		K05337
		K00167
		K08369
		K08097
		K01926
		K05879
		K08256
		K02355
		K07018
		K03116
		K00831
		K00626
		K01638
		K00219
		K01857
		K00284
		K13419
		K00855
		K06188
		K00240
		K03629
		K12511
		K09759
		K13308
		K07030
		K10441
		K07090
		K00016
		K03786
		K00076
		K04079
		K02493
		K01210
		K06867
		K06034
		K08100
		K17686
		K11782
		K10440
		K10764
		K07177
		K10220
		K00113
		K03040
		K00065
		K00057
		K03580
		K01770
		K02231
		K00021
		K00603
		K02112
		K00797
		K01593
		K17734
		K04655
		K11752
		K12573
		K02879
		K03088
		K01420
		K01966
		K09812
		K00342
		K21686
		K05516
		K10218
		K00252
		K11959
		K15554
		K03412
		K01684
		K01259
		K15329
		K02410
		K14666
		K02025
		K07397
		K15987
		K19092
		K14470
		K01619
		K03780
		K03183
		K10229
		K07148
		K00684
		K15066
		K01958
		K15635
		K02017
		K00124
		K15510
		K01649
		K19818
		K06910
		K09710
		K01906
		K01004
		K09761
		K09822
		K00683
		K01620
		K03744
		K06929
		K08987
		K02618
		K01889
		K21495
		K21159
		K05898
		K02077
		K07154
		K02992
		K01167
		K00891
		K00134
		K03556
		K16149
		K00554
		K11144
		K15582
		K01182
		K07407
		K01495
		K03386
		K07117
		K02056
		K03768
		K07451
		K15524
		K00936
		K01392
		K02279
		K02948
		K18478
		K04117
		K17319
		K01736
		K15760
		K21703
		K11717
		K00616
		K19569
		K13639
		K02567
		K07546
		K19170
		K01704
		K00954
		K02779
		K02916
		K01607
		K00216
		K22303
		K21681
		K14519
		K07164
		K05578
		K00273
		K01925
		K20765
		K05846
		K14748
		K13953
		K15856
		K02611
		K18581
		K01628
		K16423
		K00097
		K03046
		K17215
		K02277
		K01791
		K07054
		K01101
		K06139
		K02257
		K11085
		K07738
		K17840
		K11103
		K10560
		K00392
		K04756
		K16437
		K00368
		K00261
		K01848
		K20628
		K15526
		K01090
		K02002
		K03582
		K03272
		K06984
		K03979
		K00128
		K03466
		K11177
		K14266
		K15855
		K01932
		K07258
		K03655
		K00702
		K07245
		K02851
		K00301
		K07131
		K00590
		K03519
		K02906
		K01796
		K14475
		K22129
		K00752
		K05714
		K00865
		K09458
		K03307
		K01214
		K16164
		K14161
		K18912
		K08723
		K04072
		K00179
		K00053
		K08195
		K07443
		K22477
		K15734
		K02933
		K02341
		K03799
		K20814
		K13640
		K16880
		K03073
		K03795
		K03576
		K01560
		K06971
		K01119
		K05555
		K07003
		K01652
		K00767
		K08744
		K20542
		K00971
		K08483
		K00231
		K09461
		K06223
		K15371
		K22319
		K01941
		K03293
		K08688
		K16877
		K06151
		K00290
		K00463
		K00088
		K18197
		K03601
		K13503
		K03520
		K05772
		K20844
		K07402
		K03889
		K00662
		K01482
		K01634
		K09936
		K06041
		K01303
		K01226
		K22187
		K02012
		K09022
		K15315
		K00567
		K00786
		K01626
		K03527
		K19702
		K01879
		K03742
		K03529
		K01387
		K10117
		K02372
		K14673
		K02030
		K09807
		K05565
		K06137
		K06990
		K05363
		K13327
		K00848
		K03823
		K00493
		K09013
		K01961
		K00034
		K03118
		K09760
		K03685
		K18028
		K09967
		K02557
		K02769
		K02503
		K03327
		K00800
		K07031
		K02379
		K02195
		K17324
		K01493
		K00868
		K05813
		K01745
		K01868
		K18652
		K03719
		K06991
		K01782
		K02909
		K02233
		K01839
		K00334
		K02063
		K00854
		K03310
		K02950
		K07023
		K01664
		K18662
		K00882
		K14205
		K14393
		K01673
		K00099
		K03438
		K02357
		K02799
		K07157
		K03218
		K04043
		K03111
[truncated: 6,281 more rows]

## Sheet: S3_MOLNETENHA-superclass-attri
Node Name	parent mass	RTConsensus	componentindex	UniqueFileSources	G4	GNPSLinkout_Network	cluster index	G1	precursor mass	G5	sum(precursor intensity)	charge	G2	G3	DefaultGroups	AllGroups	GNPSLinkout_Cluster	G6	RTMean	number of spectra	CF_componentindex	CF_NrNodes	CF_kingdom	CF_kingdom_score	CF_superclass	CF_superclass_score	CF_class	CF_class_score	CF_subclass	CF_subclass_score	CF_Dparent	CF_MFramework	CF_Dparent_score	CF_MFramework_score	INCHI	Smiles	Library_Class	GNPSLibraryURL	tags	Data_Collector	Compound_Source	SpectrumID	MQScore	SharedPeaks	Instrument	PI	Compound_Name	Ion_Source	MassDiff
85	77.267	0	-1	PmtG.mzXML	0	https://gnps.ucsd.edu/ProteoSAFe/result.jsp?view=network_displayer&componentindex=-1&task=ba0b667a2f444d23ad440d86024b55c8&show=true	85	0	77.267	0	16766	0	0	6	G3		https://gnps.ucsd.edu//ProteoSAFe/result.jsp?task=ba0b667a2f444d23ad440d86024b55c8&view=cluster_details&protein=85&show=true	0	317.226	6	S1	1	no matches	0	no matches	0	no matches	0	no matches	0	no matches	no matches	0	0			0						0	0					0
86	77.451	0	-1	PmtG.mzXML	0	https://gnps.ucsd.edu/ProteoSAFe/result.jsp?view=network_displayer&componentindex=-1&task=ba0b667a2f444d23ad440d86024b55c8&show=true	86	0	77.451	0	7250	0	0	4	G3		https://gnps.ucsd.edu//ProteoSAFe/result.jsp?task=ba0b667a2f444d23ad440d86024b55c8&view=cluster_details&protein=86&show=true	0	346.914	4	S2	1	no matches	0	no matches	0	no matches	0	no matches	0	no matches	no matches	0	0			0						0	0					0
95	78.047	0	-1	PmtG.mzXML	0	https://gnps.ucsd.edu/ProteoSAFe/result.jsp?view=network_displayer&componentindex=-1&task=ba0b667a2f444d23ad440d86024b55c8&show=true	95	0	78.047	0	4016	0	0	2	G3		https://gnps.ucsd.edu//ProteoSAFe/result.jsp?task=ba0b667a2f444d23ad440d86024b55c8&view=cluster_details&protein=95&show=true	0	257.122	2	S3	1	no matches	0	no matches	0	no matches	0	no matches	0	no matches	no matches	0	0			0						0	0					0
247	84.082	0	50	PmtG.mzXML	0	https://gnps.ucsd.edu/ProteoSAFe/result.jsp?view=network_displayer&componentindex=50&task=ba0b667a2f444d23ad440d86024b55c8&show=true	247	0	84.082	0	56121	0	0	7	G3		https://gnps.ucsd.edu//ProteoSAFe/result.jsp?task=ba0b667a2f444d23ad440d86024b55c8&view=cluster_details&protein=247&show=true	0	329.483	7	50	2	Organic compounds	0.5	Organoheterocyclic compounds	0.5	Benzimidazoles	0.5	nan	0.5	Benzimidazoles	Aromatic heteropolycyclic compounds	0.5	0.5			0						0	0					0
248	84.082	0	-1	PmtG.mzXML	0	https://gnps.ucsd.edu/ProteoSAFe/result.jsp?view=network_displayer&componentindex=-1&task=ba0b667a2f444d23ad440d86024b55c8&show=true	248	0	84.082	0	2740	0	0	2	G3		https://gnps.ucsd.edu//ProteoSAFe/result.jsp?task=ba0b667a2f444d23ad440d86024b55c8&view=cluster_details&protein=248&show=true	0	270.218	2	S4	1	no matches	0	no matches	0	no matches	0	no matches	0	no matches	no matches	0	0			0						0	0					0
250	84.962	0	-1	PmtG.mzXML	0	https://gnps.ucsd.edu/ProteoSAFe/result.jsp?view=network_displayer&componentindex=-1&task=ba0b667a2f444d23ad440d86024b55c8&show=true	250	0	84.962	0	3361	0	0	3	G3		https://gnps.ucsd.edu//ProteoSAFe/result.jsp?task=ba0b667a2f444d23ad440d86024b55c8&view=cluster_details&protein=250&show=true	0	38.8997	3	S5	1	no matches	0	no matches	0	no matches	0	no matches	0	no matches	no matches	0	0			0						0	0					0
265	89.941	0	-1	PmtG.mzXML	0	https://gnps.ucsd.edu/ProteoSAFe/result.jsp?view=network_displayer&componentindex=-1&task=ba0b667a2f444d23ad440d86024b55c8&show=true	265	0	89.941	0	10404	0	0	2	G3		https://gnps.ucsd.edu//ProteoSAFe/result.jsp?task=ba0b667a2f444d23ad440d86024b55c8&view=cluster_details&protein=265&show=true	0	1818.24	2	S6	1	no matches	0	no matches	0	no matches	0	no matches	0	no matches	no matches	0	0			0						0	0					0
266	89.941	0	1	PmtG.mzXML	0	https://gnps.ucsd.edu/ProteoSAFe/result.jsp?view=network_displayer&componentindex=1&task=ba0b667a2f444d23ad440d86024b55c8&show=true	266	0	89.941	0	10519	0	0	3	G3		https://gnps.ucsd.edu//ProteoSAFe/result.jsp?task=ba0b667a2f444d23ad440d86024b55c8&view=cluster_details&protein=266&show=true	0	1811.56	3	1	76	Organic compounds	0.0789474	Organoheterocyclic compounds	0.0263158	Carboxylic acids and derivatives	0.0263158	Benzodiazines	0.0131579	Quinazolines	Aromatic heteropolycyclic compounds	0.0131579	0.0394737			0						0	0					0
277	94.03	0	-1	PmtG.mzXML	0	https://gnps.ucsd.edu/ProteoSAFe/result.jsp?view=network_displayer&componentindex=-1&task=ba0b667a2f444d23ad440d86024b55c8&show=true	277	0	94.03	0	25939	0	0	2	G3		https://gnps.ucsd.edu//ProteoSAFe/result.jsp?task=ba0b667a2f444d23ad440d86024b55c8&view=cluster_details&protein=277&show=true	0	413.483	2	S7	1	no matches	0	no matches	0	no matches	0	no matches	0	no matches	no matches	0	0			0						0	0					0
279	94.03	0	-1	PmtG.mzXML	0	https://gnps.ucsd.edu/ProteoSAFe/result.jsp?view=network_displayer&componentindex=-1&task=ba0b667a2f444d23ad440d86024b55c8&show=true	279	0	94.03	0	9239	0	0	2	G3		https://gnps.ucsd.edu//ProteoSAFe/result.jsp?task=ba0b667a2f444d23ad440d86024b55c8&view=cluster_details&protein=279&show=true	0	415.569	2	S8	1	no matches	0	no matches	0	no matches	0	no matches	0	no matches	no matches	0	0			0						0	0					0
281	95.955	0	1	PmtG.mzXML	0	https://gnps.ucsd.edu/ProteoSAFe/result.jsp?view=network_displayer&componentindex=1&task=ba0b667a2f444d23ad440d86024b55c8&show=true	281	0	95.955	0	7298	0	0	3	G3		https://gnps.ucsd.edu//ProteoSAFe/result.jsp?task=ba0b667a2f444d23ad440d86024b55c8&view=cluster_details&protein=281&show=true	0	1841.22	3	1	76	Organic compounds	0.0789474	Organoheterocyclic compounds	0.0263158	Carboxylic acids and derivatives	0.0263158	Benzodiazines	0.0131579	Quinazolines	Aromatic heteropolycyclic compounds	0.0131579	0.0394737			0						0	0					0
285	97.971	0	1	PmtG.mzXML	0	https://gnps.ucsd.edu/ProteoSAFe/result.jsp?view=network_displayer&componentindex=1&task=ba0b667a2f444d23ad440d86024b55c8&show=true	285	0	97.971	0	584174	0	0	64	G3		https://gnps.ucsd.edu//ProteoSAFe/result.jsp?task=ba0b667a2f444d23ad440d86024b55c8&view=cluster_details&protein=285&show=true	0	1879.48	64	1	76	Organic compounds	0.0789474	Organoheterocyclic compounds	0.0263158	Carboxylic acids and derivatives	0.0263158	Benzodiazines	0.0131579	Quinazolines	Aromatic heteropolycyclic compounds	0.0131579	0.0394737			0						0	0					0
286	97.971	0	1	PmtG.mzXML	0	https://gnps.ucsd.edu/ProteoSAFe/result.jsp?view=network_displayer&componentindex=1&task=ba0b667a2f444d23ad440d86024b55c8&show=true	286	0	97.971	0	110264	0	0	18	G3		https://gnps.ucsd.edu//ProteoSAFe/result.jsp?task=ba0b667a2f444d23ad440d86024b55c8&view=cluster_details&protein=286&show=true	0	1888.03	18	1	76	Organic compounds	0.0789474	Organoheterocyclic compounds	0.0263158	Carboxylic acids and derivatives	0.0263158	Benzodiazines	0.0131579	Quinazolines	Aromatic heteropolycyclic compounds	0.0131579	0.0394737			0						0	0					0
287	97.971	0	1	PmtG.mzXML	0	https://gnps.ucsd.edu/ProteoSAFe/result.jsp?view=network_displayer&componentindex=1&task=ba0b667a2f444d23ad440d86024b55c8&show=true	287	0	97.971	0	303564	0	0	41	G3		https://gnps.ucsd.edu//ProteoSAFe/result.jsp?task=ba0b667a2f444d23ad440d86024b55c8&view=cluster_details&protein=287&show=true	0	1881.79	41	1	76	Organic compounds	0.0789474	Organoheterocyclic compounds	0.0263158	Carboxylic acids and derivatives	0.0263158	Benzodiazines	0.0131579	Quinazolines	Aromatic heteropolycyclic compounds	0.0131579	0.0394737			0						0	0					0
294	100.361	0	1	PmtD.mzXML	0	https://gnps.ucsd.edu/ProteoSAFe/result.jsp?view=network_displayer&componentindex=1&task=ba0b667a2f444d23ad440d86024b55c8&show=true	294	0	100.361	0	61232	0	5	0	G2		https://gnps.ucsd.edu//ProteoSAFe/result.jsp?task=ba0b667a2f444d23ad440d86024b55c8&view=cluster_details&protein=294&show=true	0	437.845	5	1	76	Organic compounds	0.0789474	Organoheterocyclic compounds	0.0263158	Carboxylic acids and derivatives	0.0263158	Benzodiazines	0.0131579	Quinazolines	Aromatic heteropolycyclic compounds	0.0131579	0.0394737	nan	nan	3	http://gnps.ucsd.edu/ProteoSAFe/gnpslibraryspectrum.jsp?SpectrumID=CCMSLIB00003137760	nan	Data deposited by mjmeehan	Isolated	CCMSLIB00003137760	0.77516	6	Q-TOF	Data from Gabriel Haddad	Spectral Match to 5-Aminovaleric acid from NIST14	ESI	0.698997
295	101.047	0	1	S1A.mzXML|PmtD.mzXML|PmtA.mzXML	14	https://gnps.ucsd.edu/ProteoSAFe/result.jsp?view=network_displayer&componentindex=1&task=ba0b667a2f444d23ad440d86024b55c8&show=true	295	23	101.047	0	617406	0	9	0	G1,G2,G4		https://gnps.ucsd.edu//ProteoSAFe/result.jsp?task=ba0b667a2f444d23ad440d86024b55c8&view=cluster_details&protein=295&show=true	0	1356.09	46	1	76	Organic compounds	0.0789474	Organoheterocyclic compounds	0.0263158	Carboxylic acids and derivatives	0.0263158	Benzodiazines	0.0131579	Quinazolines	Aromatic heteropolycyclic compounds	0.0131579	0.0394737			0						0	0					0
296	101.069	0	1	S1A.mzXML|PmtD.mzXML|PmtA.mzXML	32	https://gnps.ucsd.edu/ProteoSAFe/result.jsp?view=network_displayer&componentindex=1&task=ba0b667a2f444d23ad440d86024b55c8&show=true	296	18	101.069	0	832393	0	16	0	G1,G2,G4		https://gnps.ucsd.edu//ProteoSAFe/result.jsp?task=ba0b667a2f444d23ad440d86024b55c8&view=cluster_details&protein=296&show=true	0	1422.66	66	1	76	Organic compounds	0.0789474	Organoheterocyclic compounds	0.0263158	Carboxylic acids and derivatives	0.0263158	Benzodiazines	0.0131579	Quinazolines	Aromatic heteropolycyclic compounds	0.0131579	0.0394737			0						0	0					0
300	101.071	0	1	S1A.mzXML|PmtD.mzXML|PmtA.mzXML	18	https://gnps.ucsd.edu/ProteoSAFe/result.jsp?view=network_displayer&componentindex=1&task=ba0b667a2f444d23ad440d86024b55c8&show=true	300	15	101.071	0	624016	0	9	0	G1,G2,G4		https://gnps.ucsd.edu//ProteoSAFe/result.jsp?task=ba0b667a2f444d23ad440d86024b55c8&view=cluster_details&protein=300&show=true	0	1506.57	42	1	76	Organic compounds	0.0789474	Organoheterocyclic compounds	0.0263158	Carboxylic acids and derivatives	0.0263158	Benzodiazines	0.0131579	Quinazolines	Aromatic heteropolycyclic compounds	0.0131579	0.0394737			0						0	0					0
302	101.072	0	1	S1A.mzXML|PmtD.mzXML|PmtA.mzXML	19	https://gnps.ucsd.edu/ProteoSAFe/result.jsp?view=network_displayer&componentindex=1&task=ba0b667a2f444d23ad440d86024b55c8&show=true	302	7	101.072	0	664502	0	8	0	G1,G2,G4		https://gnps.ucsd.edu//ProteoSAFe/result.jsp?task=ba0b667a2f444d23ad440d86024b55c8&view=cluster_details&protein=302&show=true	0	1578.19	34	1	76	Organic compounds	0.0789474	Organoheterocyclic compounds	0.0263158	Carboxylic acids and derivatives	0.0263158	Benzodiazines	0.0131579	Quinazolines	Aromatic heteropolycyclic compounds	0.0131579	0.0394737	InChI=1S/C3H4O4/c4-2(5)1-3(6)7/h1H2,(H,4,5)(H,6,7)	C(C(=O)O)C(=O)O	1	http://gnps.ucsd.edu/ProteoSAFe/gnpslibraryspectrum.jsp?SpectrumID=CCMSLIB00006122814	nan	Data Collector	Isolated	CCMSLIB00006122814	0.948694	6	Orbitrap	PI	Malonic acid - 40.0 eV	ESI	1.93149
314	101.072	0	1	S1A.mzXML|PmtD.mzXML|PmtA.mzXML	13	https://gnps.ucsd.edu/ProteoSAFe/result.jsp?view=network_displayer&componentindex=1&task=ba0b667a2f444d23ad440d86024b55c8&show=true	314	3	101.072	0	594812	0	1	0	G1,G2,G4		https://gnps.ucsd.edu//ProteoSAFe/result.jsp?task=ba0b667a2f444d23ad440d86024b55c8&view=cluster_details&protein=314&show=true	0	1453.65	17	1	76	Organic compounds	0.0789474	Organoheterocyclic compounds	0.0263158	Carboxylic acids and derivatives	0.0263158	Benzodiazines	0.0131579	Quinazolines	Aromatic heteropolycyclic compounds	0.0131579	0.0394737			0						0	0					0
320	101.072	0	1	S1A.mzXML|PmtD.mzXML|PmtA.mzXML	7	https://gnps.ucsd.edu/ProteoSAFe/result.jsp?view=network_displayer&componentindex=1&task=ba0b667a2f444d23ad440d86024b55c8&show=true	320	10	101.072	0	398976	0	7	0	G1,G2,G4		https://gnps.ucsd.edu//ProteoSAFe/result.jsp?task=ba0b667a2f444d23ad440d86024b55c8&view=cluster_details&protein=320&show=true	0	1670.04	24	1	76	Organic compounds	0.0789474	Organoheterocyclic compounds	0.0263158	Carboxylic acids and derivatives	0.0263158	Benzodiazines	0.0131579	Quinazolines	Aromatic heteropolycyclic compounds	0.0131579	0.0394737			0						0	0					0
362	101.072	0	1	S1A.mzXML	2	https://gnps.ucsd.edu/ProteoSAFe/result.jsp?view=network_displayer&componentindex=1&task=ba0b667a2f444d23ad440d86024b55c8&show=true	362	0	101.072	0	39981	0	0	0	G4		https://gnps.ucsd.edu//ProteoSAFe/result.jsp?task=ba0b667a2f444d23ad440d86024b55c8&view=cluster_details&protein=362&show=true	0	1504.2	2	1	76	Organic compounds	0.0789474	Organoheterocyclic compounds	0.0263158	Carboxylic acids and derivatives	0.0263158	Benzodiazines	0.0131579	Quinazolines	Aromatic heteropolycyclic compounds	0.0131579	0.0394737			0						0	0					0
396	101.965	0	-1	S1A.mzXML|PmtD.mzXML|PmtA.mzXML	1	https://gnps.ucsd.edu/ProteoSAFe/result.jsp?view=network_displayer&componentindex=-1&task=ba0b667a2f444d23ad440d86024b55c8&show=true	396	1	101.965	0	34379	0	1	0	G1,G2,G4		https://gnps.ucsd.edu//ProteoSAFe/result.jsp?task=ba0b667a2f444d23ad440d86024b55c8&view=cluster_details&protein=396&show=true	0	1776.87	3	S9	1	no matches	0	no matches	0	no matches	0	no matches	0	no matches	no matches	0	0			0						0	0					0
403	102.093	0	14	PmtA.mzXML|PmtG.mzXML	0	https://gnps.ucsd.edu/ProteoSAFe/result.jsp?view=network_displayer&componentindex=14&task=ba0b667a2f444d23ad440d86024b55c8&show=true	403	1	102.093	0	30519	0	0	3	G1,G3		https://gnps.ucsd.edu//ProteoSAFe/result.jsp?task=ba0b667a2f444d23ad440d86024b55c8&view=cluster_details&protein=403&show=true	0	345.286	4	14	17	Organic compounds	0.176471	Organoheterocyclic compounds	0.117647	Tetracyclines	0.0588235	nan	0.117647	Tetracyclines	Aromatic homopolycyclic compounds	0.0588235	0.0588235			0						0	0					0
407	102.093	0	14	PmtG.mzXML	0	https://gnps.ucsd.edu/ProteoSAFe/result.jsp?view=network_displayer&componentindex=14&task=ba0b667a2f444d23ad440d86024b55c8&show=true	407	0	102.093	0	6529	0	0	2	G3		https://gnps.ucsd.edu//ProteoSAFe/result.jsp?task=ba0b667a2f444d23ad440d86024b55c8&view=cluster_details&protein=407&show=true	0	393.961	2	14	17	Organic compounds	0.176471	Organoheterocyclic compounds	0.117647	Tetracyclines	0.0588235	nan	0.117647	Tetracyclines	Aromatic homopolycyclic compounds	0.0588235	0.0588235			0						0	0					0
408	102.093	0	-1	PmtG.mzXML	0	https://gnps.ucsd.edu/ProteoSAFe/result.jsp?view=network_displayer&componentindex=-1&task=ba0b667a2f444d23ad440d86024b55c8&show=true	408	0	102.093	0	36674	0	0	2	G3		https://gnps.ucsd.edu//ProteoSAFe/result.jsp?task=ba0b667a2f444d23ad440d86024b55c8&view=cluster_details&protein=408&show=true	0	404.912	2	S10	1	no matches	0	no matches	0	no matches	0	no matches	0	no matches	no matches	0	0			0						0	0					0
410	104.23	0	1	S1A.mzXML|PmtA.mzXML	7	https://gnps.ucsd.edu/ProteoSAFe/result.jsp?view=network_displayer&componentindex=1&task=ba0b667a2f444d23ad440d86024b55c8&show=true	410	1	104.23	0	180537	0	0	0	G1,G4		https://gnps.ucsd.edu//ProteoSAFe/result.jsp?task=ba0b667a2f444d23ad440d86024b55c8&view=cluster_details&protein=410&show=true	0	469.392	8	1	76	Organic compounds	0.0789474	Organoheterocyclic compounds	0.0263158	Carboxylic acids and derivatives	0.0263158	Benzodiazines	0.0131579	Quinazolines	Aromatic heteropolycyclic compounds	0.0131579	0.0394737			0						0	0					0
412	103.056	0	1	PmtG.mzXML	0	https://gnps.ucsd.edu/ProteoSAFe/result.jsp?view=network_displayer&componentindex=1&task=ba0b667a2f444d23ad440d86024b55c8&show=true	412	0	103.056	0	24170	0	0	3	G3		https://gnps.ucsd.edu//ProteoSAFe/result.jsp?task=ba0b667a2f444d23ad440d86024b55c8&view=cluster_details&protein=412&show=true	0	148.337	3	1	76	Organic compounds	0.0789474	Organoheterocyclic compounds	0.0263158	Carboxylic acids and derivatives	0.0263158	Benzodiazines	0.0131579	Quinazolines	Aromatic heteropolycyclic compounds	0.0131579	0.0394737			0						0	0					0
430	104.107	0	20	S1A.mzXML|PmtG.mzXML	1	https://gnps.ucsd.edu/ProteoSAFe/result.jsp?view=network_displayer&componentindex=20&task=ba0b667a2f444d23ad440d86024b55c8&show=true	430	0	104.107	0	49416	0	0	4	G3,G4		https://gnps.ucsd.edu//ProteoSAFe/result.jsp?task=ba0b667a2f444d23ad440d86024b55c8&view=cluster_details&protein=430&show=true	0	387.344	5	20	20	Organic compounds	0.35	Benzenoids	0.1	Phenols	0.05	Methoxyphenols	0.05	Methoxyphenols	Aromatic homomonocyclic compounds	0.05	0.15			0						0	0					0
433	104.109	0	-1	PmtG.mzXML	0	https://gnps.ucsd.edu/ProteoSAFe/result.jsp?view=network_displayer&componentindex=-1&task=ba0b667a2f444d23ad440d86024b55c8&show=true	433	0	104.109	0	29161	0	0	4	G3		https://gnps.ucsd.edu//ProteoSAFe/result.jsp?task=ba0b667a2f444d23ad440d86024b55c8&view=cluster_details&protein=433&show=true	0	46.4335	4	S11	1	no matches	0	no matches	0	no matches	0	no matches	0	no matches	no matches	0	0			0						0	0					0
434	105.071	0	1	S1A.mzXML|PmtD.mzXML|PmtA.mzXML|PmtG.mzXML	33	https://gnps.ucsd.edu/ProteoSAFe/result.jsp?view=network_displayer&componentindex=1&task=ba0b667a2f444d23ad440d86024b55c8&show=true	434	9	105.071	0	1506490	0	15	18	G1,G2,G3,G4		https://gnps.ucsd.edu//ProteoSAFe/result.jsp?task=ba0b667a2f444d23ad440d86024b55c8&view=cluster_details&protein=434&show=true	0	523.917	75	1	76	Organic compounds	0.0789474	Organoheterocyclic compounds	0.0263158	Carboxylic acids and derivatives	0.0263158	Benzodiazines	0.0131579	Quinazolines	Aromatic heteropolycyclic compounds	0.0131579	0.0394737			0						0	0					0
435	106.18	0	-1	S1A.mzXML|PmtG.mzXML	1	https://gnps.ucsd.edu/ProteoSAFe/result.jsp?view=network_displayer&componentindex=-1&task=ba0b667a2f444d23ad440d86024b55c8&show=true	435	0	106.18	0	37394	0	0	1	G3,G4		https://gnps.ucsd.edu//ProteoSAFe/result.jsp?task=ba0b667a2f444d23ad440d86024b55c8&view=cluster_details&protein=435&show=true	0	499.633	2	S12	1	no matches	0	no matches	0	no matches	0	no matches	0	no matches	no matches	0	0			0						0	0					0
443	108.971	0	1	S1A.mzXML|PmtD.mzXML|PmtA.mzXML	17	https://gnps.ucsd.edu/ProteoSAFe/result.jsp?view=network_displayer&componentindex=1&task=ba0b667a2f444d23ad440d86024b55c8&show=true	443	8	108.971	0	635736	0	9	0	G1,G2,G4		https://gnps.ucsd.edu//ProteoSAFe/result.jsp?task=ba0b667a2f444d23ad440d86024b55c8&view=cluster_details&protein=443&show=true	0	1640.97	34	1	76	Organic compounds	0.0789474	Organoheterocyclic compounds	0.0263158	Carboxylic acids and derivatives	0.0263158	Benzodiazines	0.0131579	Quinazolines	Aromatic heteropolycyclic compounds	0.0131579	0.0394737			0						0	0					0
444	108.972	0	-1	S1A.mzXML|PmtD.mzXML	2	https://gnps.ucsd.edu/ProteoSAFe/result.jsp?view=network_displayer&componentindex=-1&task=ba0b667a2f444d23ad440d86024b55c8&show=true	444	0	108.972	0	62323	0	1	0	G2,G4		https://gnps.ucsd.edu//ProteoSAFe/result.jsp?task=ba0b667a2f444d23ad440d86024b55c8&view=cluster_details&protein=444&show=true	0	1469.35	3	S13	1	no matches	0	no matches	0	no matches	0	no matches	0	no matches	no matches	0	0			0						0	0					0
448	109.945	0	1	S1A.mzXML|PmtD.mzXML|PmtA.mzXML|PmtG.mzXML	6	https://gnps.ucsd.edu/ProteoSAFe/result.jsp?view=network_displayer&componentindex=1&task=ba0b667a2f444d23ad440d86024b55c8&show=true	448	7	109.945	0	1168030	0	4	53	G1,G2,G3,G4		https://gnps.ucsd.edu//ProteoSAFe/result.jsp?task=ba0b667a2f444d23ad440d86024b55c8&view=cluster_details&protein=448&show=true	0	1826.56	70	1	76	Organic compounds	0.0789474	Organoheterocyclic compounds	0.0263158	Carboxylic acids and derivatives	0.0263158	Benzodiazines	0.0131579	Quinazolines	Aromatic heteropolycyclic compounds	0.0131579	0.0394737			0						0	0					0
450	110.011	0	1	S1A.mzXML|PmtD.mzXML|PmtA.mzXML|PmtG.mzXML	4	https://gnps.ucsd.edu/ProteoSAFe/result.jsp?view=network_displayer&componentindex=1&task=ba0b667a2f444d23ad440d86024b55c8&show=true	450	3	110.011	0	643346	0	4	7	G1,G2,G3,G4		https://gnps.ucsd.edu//ProteoSAFe/result.jsp?task=ba0b667a2f444d23ad440d86024b55c8&view=cluster_details&protein=450&show=true	0	35.7571	18	1	76	Organic compounds	0.0789474	Organoheterocyclic compounds	0.0263158	Carboxylic acids and derivatives	0.0263158	Benzodiazines	0.0131579	Quinazolines	Aromatic heteropolycyclic compounds	0.0131579	0.0394737			0						0	0					0
453	110.011	0	-1	PmtG.mzXML	0	https://gnps.ucsd.edu/ProteoSAFe/result.jsp?view=network_displayer&componentindex=-1&task=ba0b667a2f444d23ad440d86024b55c8&show=true	453	0	110.011	0	4143	0	0	2	G3		https://gnps.ucsd.edu//ProteoSAFe/result.jsp?task=ba0b667a2f444d23ad440d86024b55c8&view=cluster_details&protein=453&show=true	0	38.0935	2	S14	1	no matches	0	no matches	0	no matches	0	no matches	0	no matches	no matches	0	0			0						0	0					0
455	110.062	0	-1	PmtG.mzXML	0	https://gnps.ucsd.edu/ProteoSAFe/result.jsp?view=network_displayer&componentindex=-1&task=ba0b667a2f444d23ad440d86024b55c8&show=true	455	0	110.062	0	8720	0	0	2	G3		https://gnps.ucsd.edu//ProteoSAFe/result.jsp?task=ba0b667a2f444d23ad440d86024b55c8&view=cluster_details&protein=455&show=true	0	65.2355	2	S15	1	no matches	0	no matches	0	no matches	0	no matches	0	no matches	no matches	0	0			0						0	0					0
456	112.077	0	-1	PmtD.mzXML	0	https://gnps.ucsd.edu/ProteoSAFe/result.jsp?view=network_displayer&componentindex=-1&task=ba0b667a2f444d23ad440d86024b55c8&show=true	456	0	112.077	0	43611	0	3	0	G2		https://gnps.ucsd.edu//ProteoSAFe/result.jsp?task=ba0b667a2f444d23ad440d86024b55c8&view=cluster_details&protein=456&show=true	0	162.001	3	S16	1	Organic compounds	1	Organoheterocyclic compounds	1	Furans	1	Furoic acid and derivatives	1	Furoic acids	Aromatic heteromonocyclic compounds	1	1	"InChI=1S/C5H4O3/c6-5(7)4-1-2-8-3-4/h1-3H,(H,6,7)"	C1=COC=C1C(=O)O	3	http://gnps.ucsd.edu/ProteoSAFe/gnpslibraryspectrum.jsp?SpectrumID=CCMSLIB00006678490	nan	MoNA:MoNA037535	isolated	CCMSLIB00006678490	0.848382	6	Orbitrap	MoNA	3-FUROIC ACID	ESI	0.945999
458	112.957	0	1	S1A.mzXML|PmtD.mzXML|PmtA.mzXML	9	https://gnps.ucsd.edu/ProteoSAFe/result.jsp?view=network_displayer&componentindex=1&task=ba0b667a2f444d23ad440d86024b55c8&show=true	458	1	112.957	0	227938	0	3	0	G1,G2,G4		https://gnps.ucsd.edu//ProteoSAFe/result.jsp?task=ba0b667a2f444d23ad440d86024b55c8&view=cluster_details&protein=458&show=true	0	1821.56	13	1	76	Organic compounds	0.0789474	Organoheterocyclic compounds	0.0263158	Carboxylic acids and derivatives	0.0263158	Benzodiazines	0.0131579	Quinazolines	Aromatic heteropolycyclic compounds	0.0131579	0.0394737			0						0	0					0
459	113.965	0	1	S1A.mzXML|PmtD.mzXML|PmtA.mzXML|PmtG.mzXML	48	https://gnps.ucsd.edu/ProteoSAFe/result.jsp?view=network_displayer&componentindex=1&task=ba0b667a2f444d23ad440d86024b55c8&show=true	459	32	113.965	0	1739550	0	35	17	G1,G2,G3,G4		https://gnps.ucsd.edu//ProteoSAFe/result.jsp?task=ba0b667a2f444d23ad440d86024b55c8&view=cluster_details&protein=459&show=true	0	1846.93	132	1	76	Organic compounds	0.0789474	Organoheterocyclic compounds	0.0263158	Carboxylic acids and derivatives	0.0263158	Benzodiazines	0.0131579	Quinazolines	Aromatic heteropolycyclic compounds	0.0131579	0.0394737			0						0	0					0
465	113.965	0	-1	S1A.mzXML	5	https://gnps.ucsd.edu/ProteoSAFe/result.jsp?view=network_displayer&componentindex=-1&task=ba0b667a2f444d23ad440d86024b55c8&show=true	465	0	113.965	0	352902	0	0	0	G4		https://gnps.ucsd.edu//ProteoSAFe/result.jsp?task=ba0b667a2f444d23ad440d86024b55c8&view=cluster_details&protein=465&show=true	0	1883.08	5	S17	1	no matches	0	no matches	0	no matches	0	no matches	0	no matches	no matches	0	0			0						0	0					0
477	114.067	0	-1	S1A.mzXML|PmtD.mzXML	1	https://gnps.ucsd.edu/ProteoSAFe/result.jsp?view=network_displayer&componentindex=-1&task=ba0b667a2f444d23ad440d86024b55c8&show=true	477	0	114.067	0	11640	0	1	0	G2,G4		https://gnps.ucsd.edu//ProteoSAFe/result.jsp?task=ba0b667a2f444d23ad440d86024b55c8&view=cluster_details&protein=477&show=true	0	808.339	2	S18	1	no matches	0	no matches	0	no matches	0	no matches	0	no matches	no matches	0	0			0						0	0					0
481	114.092	0	1	S1A.mzXML|PmtD.mzXML|PmtA.mzXML	14	https://gnps.ucsd.edu/ProteoSAFe/result.jsp?view=network_displayer&componentindex=1&task=ba0b667a2f444d23ad440d86024b55c8&show=true	481	22	114.092	0	593796	0	12	0	G1,G2,G4		https://gnps.ucsd.edu//ProteoSAFe/result.jsp?task=ba0b667a2f444d23ad440d86024b55c8&view=cluster_details&protein=481&show=true	0	1623.79	48	1	76	Organic compounds	0.0789474	Organoheterocyclic compounds	0.0263158	Carboxylic acids and derivatives	0.0263158	Benzodiazines	0.0131579	Quinazolines	Aromatic heteropolycyclic compounds	0.0131579	0.0394737			0						0	0					0
482	114.092	0	-1	PmtD.mzXML|PmtA.mzXML	0	https://gnps.ucsd.edu/ProteoSAFe/result.jsp?view=network_displayer&componentindex=-1&task=ba0b667a2f444d23ad440d86024b55c8&show=true	482	1	114.092	0	19917	0	1	0	G1,G2		https://gnps.ucsd.edu//ProteoSAFe/result.jsp?task=ba0b667a2f444d23ad440d86024b55c8&view=cluster_details&protein=482&show=true	0	1569.95	2	S19	1	no matches	0	no matches	0	no matches	0	no matches	0	no matches	no matches	0	0			0						0	0					0
508	116.072	0	4	S1A.mzXML|PmtD.mzXML|PmtA.mzXML	22	https://gnps.ucsd.edu/ProteoSAFe/result.jsp?view=network_displayer&componentindex=4&task=ba0b667a2f444d23ad440d86024b55c8&show=true	508	27	116.072	0	1928550	0	60	0	G1,G2,G4		https://gnps.ucsd.edu//ProteoSAFe/result.jsp?task=ba0b667a2f444d23ad440d86024b55c8&view=cluster_details&protein=508&show=true	0	305.902	109	4	35	Organic compounds	0.171429	Organic acids and derivatives	0.171429	Carboxylic acids and derivatives	0.171429	Amino acids, peptides, and analogues	0.171429	Alpha amino acids and derivatives	Aliphatic heteropolycyclic compounds	0.0857143	0.0571429			0						0	0					0
509	116.072	0	-1	S1A.mzXML|PmtD.mzXML	1	https://gnps.ucsd.edu/ProteoSAFe/result.jsp?view=network_displayer&componentindex=-1&task=ba0b667a2f444d23ad440d86024b55c8&show=true	509	0	116.072	0	29510	0	1	0	G2,G4		https://gnps.ucsd.edu//ProteoSAFe/result.jsp?task=ba0b667a2f444d23ad440d86024b55c8&view=cluster_details&protein=509&show=true	0	276.787	2	S20	1	no matches	0	no matches	0	no matches	0	no matches	0	no matches	no matches	0	0			0						0	0					0
511	116.072	0	-1	S1A.mzXML|PmtD.mzXML	1	https://gnps.ucsd.edu/ProteoSAFe/result.jsp?view=network_displayer&componentindex=-1&task=ba0b667a2f444d23ad440d86024b55c8&show=true	511	0	116.072	0	302341	0	4	0	G2,G4		https://gnps.ucsd.edu//ProteoSAFe/result.jsp?task=ba0b667a2f444d23ad440d86024b55c8&view=cluster_details&protein=511&show=true	0	440.368	5	S21	1	no matches	0	no matches	0	no matches	0	no matches	0	no matches	no matches	0	0			0						0	0					0
513	117.148	0	-1	S1A.mzXML|PmtD.mzXML|PmtA.mzXML	111	https://gnps.ucsd.edu/ProteoSAFe/result.jsp?view=network_displayer&componentindex=-1&task=ba0b667a2f444d23ad440d86024b55c8&show=true	513	80	117.148	0	4499900	0	82	0	G1,G2,G4		https://gnps.ucsd.edu//ProteoSAFe/result.jsp?task=ba0b667a2f444d23ad440d86024b55c8&view=cluster_details&protein=513&show=true	0	1768.04	273	S22	1	no matches	0	no matches	0	no matches	0	no matches	0	no matches	no matches	0	0			0						0	0					0
546	117.942	0	-1	S1A.mzXML|PmtD.mzXML|PmtA.mzXML	69	https://gnps.ucsd.edu/ProteoSAFe/result.jsp?view=network_displayer&componentindex=-1&task=ba0b667a2f444d23ad440d86024b55c8&show=true	546	71	117.942	0	2789840	0	40	0	G1,G2,G4		https://gnps.ucsd.edu//ProteoSAFe/result.jsp?task=ba0b667a2f444d23ad440d86024b55c8&view=cluster_details&protein=546&show=true	0	1605.07	180	S23	1	no matches	0	no matches	0	no matches	0	no matches	0	no matches	no matches	0	0			0						0	0					0
547	117.936	0	-1	S1A.mzXML|PmtA.mzXML	1	https://gnps.ucsd.edu/ProteoSAFe/result.jsp?view=network_displayer&componentindex=-1&task=ba0b667a2f444d23ad440d86024b55c8&show=true	547	1	117.936	0	57133	0	0	0	G1,G4		https://gnps.ucsd.edu//ProteoSAFe/result.jsp?task=ba0b667a2f444d23ad440d86024b55c8&view=cluster_details&protein=547&show=true	0	1479.62	2	S24	1	no matches	0	no matches	0	no matches	0	no matches	0	no matches	no matches	0	0			0						0	0					0
548	117.936	0	-1	PmtD.mzXML|PmtA.mzXML	0	https://gnps.ucsd.edu/ProteoSAFe/result.jsp?view=network_displayer&componentindex=-1&task=ba0b667a2f444d23ad440d86024b55c8&show=true	548	1	117.936	0	78492	0	1	0	G1,G2		https://gnps.ucsd.edu//ProteoSAFe/result.jsp?task=ba0b667a2f444d23ad440d86024b55c8&view=cluster_details&protein=548&show=true	0	1400.32	2	S25	1	no matches	0	no matches	0	no matches	0	no matches	0	no matches	no matches	0	0			0						0	0					0
551	117.936	0	1	S1A.mzXML	6	https://gnps.ucsd.edu/ProteoSAFe/result.jsp?view=network_displayer&componentindex=1&task=ba0b667a2f444d23ad440d86024b55c8&show=true	551	0	117.936	0	321745	0	0	0	G4		https://gnps.ucsd.edu//ProteoSAFe/result.jsp?task=ba0b667a2f444d23ad440d86024b55c8&view=cluster_details&protein=551&show=true	0	1601.6	6	1	76	Organic compounds	0.0789474	Organoheterocyclic compounds	0.0263158	Carboxylic acids and derivatives	0.0263158	Benzodiazines	0.0131579	Quinazolines	Aromatic heteropolycyclic compounds	0.0131579	0.0394737			0						0	0					0
554	117.936	0	-1	S1A.mzXML	2	https://gnps.ucsd.edu/ProteoSAFe/result.jsp?view=network_displayer&componentindex=-1&task=ba0b667a2f444d23ad440d86024b55c8&show=true	554	0	117.936	0	74893	0	0	0	G4		https://gnps.ucsd.edu//ProteoSAFe/result.jsp?task=ba0b667a2f444d23ad440d86024b55c8&view=cluster_details&protein=554&show=true	0	1435.32	2	S26	1	no matches	0	no matches	0	no matches	0	no matches	0	no matches	no matches	0	0			0						0	0					0
562	118.088	0	-1	S1A.mzXML|PmtA.mzXML	5	https://gnps.ucsd.edu/ProteoSAFe/result.jsp?view=network_displayer&componentindex=-1&task=ba0b667a2f444d23ad440d86024b55c8&show=true	562	4	118.088	0	235279	0	0	0	G1,G4		https://gnps.ucsd.edu//ProteoSAFe/result.jsp?task=ba0b667a2f444d23ad440d86024b55c8&view=cluster_details&protein=562&show=true	0	75.4451	9	S27	1	no matches	0	no matches	0	no matches	0	no matches	0	no matches	no matches	0	0			0						0	0					0
563	118.088	0	20	S1A.mzXML|PmtA.mzXML	4	https://gnps.ucsd.edu/ProteoSAFe/result.jsp?view=network_displayer&componentindex=20&task=ba0b667a2f444d23ad440d86024b55c8&show=true	563	2	118.088	0	98560	0	0	0	G1,G4		https://gnps.ucsd.edu//ProteoSAFe/result.jsp?task=ba0b667a2f444d23ad440d86024b55c8&view=cluster_details&protein=563&show=true	0	92.003	6	20	20	Organic compounds	0.35	Benzenoids	0.1	Phenols	0.05	Methoxyphenols	0.05	Methoxyphenols	Aromatic homomonocyclic compounds	0.05	0.15			0						0	0					0
565	121.15	0	-1	S1A.mzXML|PmtD.mzXML|PmtA.mzXML|PmtG.mzXML	159	https://gnps.ucsd.edu/ProteoSAFe/result.jsp?view=network_displayer&componentindex=-1&task=ba0b667a2f444d23ad440d86024b55c8&show=true	565	124	121.15	0	6450140	0	136	14	G1,G2,G3,G4		https://gnps.ucsd.edu//ProteoSAFe/result.jsp?task=ba0b667a2f444d23ad440d86024b55c8&view=cluster_details&protein=565&show=true	0	982.025	433	S28	1	Organic compounds	1	Benzenoids	1	Benzene and substituted derivatives	1	Xylenes	1	m-Xylenes	Aromatic homomonocyclic compounds	1	1	1S/C8H11N/c1-6-4-3-5-7(2)8(6)9/h3-5H,9H2,1-2H3	Cc(c1)c(N)c(C)cc1	3	http://gnps.ucsd.edu/ProteoSAFe/gnpslibraryspectrum.jsp?SpectrumID=CCMSLIB00000218110	nan	Massbank	Isolated	CCMSLIB00000218110	0.935407	6	LC-ESI-QQ	Putative Massbank Match	Massbank:KO002805 2,6-Dimethylaniline|2,6-DMA	ESI	0.849998
566	120.047	0	-1	PmtG.mzXML	0	https://gnps.ucsd.edu/ProteoSAFe/result.jsp?view=network_displayer&componentindex=-1&task=ba0b667a2f444d23ad440d86024b55c8&show=true	566	0	120.047	0	15040	0	0	2	G3		https://gnps.ucsd.edu//ProteoSAFe/result.jsp?task=ba0b667a2f444d23ad440d86024b55c8&view=cluster_details&protein=566&show=true	0	296.321	2	S29	1	no matches	0	no matches	0	no matches	0	no matches	0	no matches	no matches	0	0			0						0	0					0
572	120.082	0	-1	PmtD.mzXML|PmtG.mzXML	0	https://gnps.ucsd.edu/ProteoSAFe/result.jsp?view=network_displayer&componentindex=-1&task=ba0b667a2f444d23ad440d86024b55c8&show=true	572	0	120.082	0	121390	0	2	1	G2,G3		https://gnps.ucsd.edu//ProteoSAFe/result.jsp?task=ba0b667a2f444d23ad440d86024b55c8&view=cluster_details&protein=572&show=true	0	382.872	3	S30	1	no matches	0	no matches	0	no matches	0	no matches	0	no matches	no matches	0	0			0						0	0					0
576	120.083	0	-1	PmtD.mzXML|PmtG.mzXML	0	https://gnps.ucsd.edu/ProteoSAFe/result.jsp?view=network_displayer&componentindex=-1&task=ba0b667a2f444d23ad440d86024b55c8&show=true	576	0	120.083	0	56589	0	1	5	G2,G3		https://gnps.ucsd.edu//ProteoSAFe/result.jsp?task=ba0b667a2f444d23ad440d86024b55c8&view=cluster_details&protein=576&show=true	0	412.5	6	S31	1	no matches	0	no matches	0	no matches	0	no matches	0	no matches	no matches	0	0			0						0	0					0
582	120.083	0	-1	PmtG.mzXML	0	https://gnps.ucsd.edu/ProteoSAFe/result.jsp?view=network_displayer&componentindex=-1&task=ba0b667a2f444d23ad440d86024b55c8&show=true	582	0	120.083	0	62264	0	0	2	G3		https://gnps.ucsd.edu//ProteoSAFe/result.jsp?task=ba0b667a2f444d23ad440d86024b55c8&view=cluster_details&protein=582&show=true	0	399.35	2	S32	1	no matches	0	no matches	0	no matches	0	no matches	0	no matches	no matches	0	0			0						0	0					0
593	120.97	0	1	S1A.mzXML|PmtA.mzXML	3	https://gnps.ucsd.edu/ProteoSAFe/result.jsp?view=network_displayer&componentindex=1&task=ba0b667a2f444d23ad440d86024b55c8&show=true	593	2	120.97	0	131488	0	0	0	G1,G4		https://gnps.ucsd.edu//ProteoSAFe/result.jsp?task=ba0b667a2f444d23ad440d86024b55c8&view=cluster_details&protein=593&show=true	0	1789.36	5	1	76	Organic compounds	0.0789474	Organoheterocyclic compounds	0.0263158	Carboxylic acids and derivatives	0.0263158	Benzodiazines	0.0131579	Quinazolines	Aromatic heteropolycyclic compounds	0.0131579	0.0394737			0						0	0					0
595	122.098	0	-1	S1A.mzXML|PmtD.mzXML|PmtA.mzXML	57	https://gnps.ucsd.edu/ProteoSAFe/result.jsp?view=network_displayer&componentindex=-1&task=ba0b667a2f444d23ad440d86024b55c8&show=true	595	41	122.098	0	2101610	0	42	0	G1,G2,G4		https://gnps.ucsd.edu//ProteoSAFe/result.jsp?task=ba0b667a2f444d23ad440d86024b55c8&view=cluster_details&protein=595&show=true	0	1314.22	140	S33	1	no matches	0	no matches	0	no matches	0	no matches	0	no matches	no matches	0	0			0						0	0					0
600	122.098	0	1	S1A.mzXML|PmtD.mzXML|PmtA.mzXML	2	https://gnps.ucsd.edu/ProteoSAFe/result.jsp?view=network_displayer&componentindex=1&task=ba0b667a2f444d23ad440d86024b55c8&show=true	600	3	122.098	0	81315	0	1	0	G1,G2,G4		https://gnps.ucsd.edu//ProteoSAFe/result.jsp?task=ba0b667a2f444d23ad440d86024b55c8&view=cluster_details&protein=600&show=true	0	1225.05	6	1	76	Organic compounds	0.0789474	Organoheterocyclic compounds	0.0263158	Carboxylic acids and derivatives	0.0263158	Benzodiazines	0.0131579	Quinazolines	Aromatic heteropolycyclic compounds	0.0131579	0.0394737			0						0	0					0
603	122.098	0	10	S1A.mzXML|PmtD.mzXML|PmtA.mzXML	3	https://gnps.ucsd.edu/ProteoSAFe/result.jsp?view=network_displayer&componentindex=10&task=ba0b667a2f444d23ad440d86024b55c8&show=true	603	1	122.098	0	128923	0	5	0	G1,G2,G4		https://gnps.ucsd.edu//ProteoSAFe/result.jsp?task=ba0b667a2f444d23ad440d86024b55c8&view=cluster_details&protein=603&show=true	0	1148.36	9	10	6	Organic compounds	0.166667	Lipids and lipid-like molecules	0.166667	Steroids and steroid derivatives	0.166667	Androstane steroids	0.166667	Androgens and derivatives	Aliphatic homopolycyclic compounds	0.166667	0.166667			0						0	0					0
606	122.098	0	-1	S1A.mzXML|PmtA.mzXML	4	https://gnps.ucsd.edu/ProteoSAFe/result.jsp?view=network_displayer&componentindex=-1&task=ba0b667a2f444d23ad440d86024b55c8&show=true	606	4	122.098	0	133204	0	0	0	G1,G4		https://gnps.ucsd.edu//ProteoSAFe/result.jsp?task=ba0b667a2f444d23ad440d86024b55c8&view=cluster_details&protein=606&show=true	0	1322.61	8	S34	1	no matches	0	no matches	0	no matches	0	no matches	0	no matches	no matches	0	0			0						0	0					0
607	122.098	0	88	S1A.mzXML|PmtD.mzXML|PmtA.mzXML	16	https://gnps.ucsd.edu/ProteoSAFe/result.jsp?view=network_displayer&componentindex=88&task=ba0b667a2f444d23ad440d86024b55c8&show=true	607	15	122.098	0	643671	0	9	0	G1,G2,G4		https://gnps.ucsd.edu//ProteoSAFe/result.jsp?task=ba0b667a2f444d23ad440d86024b55c8&view=cluster_details&protein=607&show=true	0	1393.21	40	88	2	no matches	0	no matches	0	no matches	0	no matches	0	no matches	no matches	0	0			0						0	0					0
614	122.098	0	88	S1A.mzXML|PmtD.mzXML|PmtA.mzXML	5	https://gnps.ucsd.edu/ProteoSAFe/result.jsp?view=network_displayer&componentindex=88&task=ba0b667a2f444d23ad440d86024b55c8&show=true	614	5	122.098	0	151715	0	1	0	G1,G2,G4		https://gnps.ucsd.edu//ProteoSAFe/result.jsp?task=ba0b667a2f444d23ad440d86024b55c8&view=cluster_details&protein=614&show=true	0	1338.94	11	88	2	no matches	0	no matches	0	no matches	0	no matches	0	no matches	no matches	0	0			0						0	0					0
615	122.098	0	-1	S1A.mzXML|PmtA.mzXML	2	https://gnps.ucsd.edu/ProteoSAFe/result.jsp?view=network_displayer&componentindex=-1&task=ba0b667a2f444d23ad440d86024b55c8&show=true	615	2	122.098	0	66485	0	0	0	G1,G4		https://gnps.ucsd.edu//ProteoSAFe/result.jsp?task=ba0b667a2f444d23ad440d86024b55c8&view=cluster_details&protein=615&show=true	0	1122.68	4	S35	1	no matches	0	no matches	0	no matches	0	no matches	0	no matches	no matches	0	0			0						0	0					0
621	122.098	0	-1	PmtD.mzXML|PmtA.mzXML	0	https://gnps.ucsd.edu/ProteoSAFe/result.jsp?view=network_displayer&componentindex=-1&task=ba0b667a2f444d23ad440d86024b55c8&show=true	621	1	122.098	0	24087	0	1	0	G1,G2		https://gnps.ucsd.edu//ProteoSAFe/result.jsp?task=ba0b667a2f444d23ad440d86024b55c8&view=cluster_details&protein=621&show=true	0	1556.27	2	S36	1	no matches	0	no matches	0	no matches	0	no matches	0	no matches	no matches	0	0			0						0	0					0
625	122.098	0	1	S1A.mzXML|PmtD.mzXML|PmtA.mzXML	8	https://gnps.ucsd.edu/ProteoSAFe/result.jsp?view=network_displayer&componentindex=1&task=ba0b667a2f444d23ad440d86024b55c8&show=true	625	4	122.098	0	604109	0	2	0	G1,G2,G4		https://gnps.ucsd.edu//ProteoSAFe/result.jsp?task=ba0b667a2f444d23ad440d86024b55c8&view=cluster_details&protein=625&show=true	0	1490.11	14	1	76	Organic compounds	0.0789474	Organoheterocyclic compounds	0.0263158	Carboxylic acids and derivatives	0.0263158	Benzodiazines	0.0131579	Quinazolines	Aromatic heteropolycyclic compounds	0.0131579	0.0394737			0						0	0					0
639	122.965	0	-1	S1A.mzXML|PmtD.mzXML|PmtA.mzXML	109	https://gnps.ucsd.edu/ProteoSAFe/result.jsp?view=network_displayer&componentindex=-1&task=ba0b667a2f444d23ad440d86024b55c8&show=true	639	117	122.965	0	5170510	0	109	0	G1,G2,G4		https://gnps.ucsd.edu//ProteoSAFe/result.jsp?task=ba0b667a2f444d23ad440d86024b55c8&view=cluster_details&protein=639&show=true	0	1502.43	335	S37	1	no matches	0	no matches	0	no matches	0	no matches	0	no matches	no matches	0	0			0						0	0					0
651	122.098	0	-1	S1A.mzXML|PmtD.mzXML|PmtA.mzXML	1	https://gnps.ucsd.edu/ProteoSAFe/result.jsp?view=network_displayer&componentindex=-1&task=ba0b667a2f444d23ad440d86024b55c8&show=true	651	1	122.098	0	117873	0	2	0	G1,G2,G4		https://gnps.ucsd.edu//ProteoSAFe/result.jsp?task=ba0b667a2f444d23ad440d86024b55c8&view=cluster_details&protein=651&show=true	0	1461.86	4	S38	1	no matches	0	no matches	0	no matches	0	no matches	0	no matches	no matches	0	0			0						0	0					0
692	122.098	0	-1	S1A.mzXML|PmtD.mzXML	3	https://gnps.ucsd.edu/ProteoSAFe/result.jsp?view=network_displayer&componentindex=-1&task=ba0b667a2f444d23ad440d86024b55c8&show=true	692	0	122.098	0	62082	0	1	0	G2,G4		https://gnps.ucsd.edu//ProteoSAFe/result.jsp?task=ba0b667a2f444d23ad440d86024b55c8&view=cluster_details&protein=692&show=true	0	1312.11	4	S39	1	no matches	0	no matches	0	no matches	0	no matches	0	no matches	no matches	0	0			0						0	0					0
729	122.921	0	1	S1A.mzXML|PmtA.mzXML	1	https://gnps.ucsd.edu/ProteoSAFe/result.jsp?view=network_displayer&componentindex=1&task=ba0b667a2f444d23ad440d86024b55c8&show=true	729	9	122.921	0	102125	0	0	0	G1,G4		https://gnps.ucsd.edu//ProteoSAFe/result.jsp?task=ba0b667a2f444d23ad440d86024b55c8&view=cluster_details&protein=729&show=true	0	683.193	10	1	76	Organic compounds	0.0789474	Organoheterocyclic compounds	0.0263158	Carboxylic acids and derivatives	0.0263158	Benzodiazines	0.0131579	Quinazolines	Aromatic heteropolycyclic compounds	0.0131579	0.0394737			0						0	0					0
737	122.098	0	-1	S1A.mzXML	2	https://gnps.ucsd.edu/ProteoSAFe/result.jsp?view=network_displayer&componentindex=-1&task=ba0b667a2f444d23ad440d86024b55c8&show=true	737	0	122.098	0	31809	0	0	0	G4		https://gnps.ucsd.edu//ProteoSAFe/result.jsp?task=ba0b667a2f444d23ad440d86024b55c8&view=cluster_details&protein=737&show=true	0	1516.54	2	S40	1	no matches	0	no matches	0	no matches	0	no matches	0	no matches	no matches	0	0			0						0	0					0
746	122.098	0	-1	S1A.mzXML|PmtD.mzXML	2	https://gnps.ucsd.edu/ProteoSAFe/result.jsp?view=network_displayer&componentindex=-1&task=ba0b667a2f444d23ad440d86024b55c8&show=true	746	0	122.098	0	135086	0	1	0	G2,G4		https://gnps.ucsd.edu//ProteoSAFe/result.jsp?task=ba0b667a2f444d23ad440d86024b55c8&view=cluster_details&protein=746&show=true	0	1213.8	3	S41	1	no matches	0	no matches	0	no matches	0	no matches	0	no matches	no matches	0	0			0						0	0					0
749	122.098	0	-1	S1A.mzXML|PmtD.mzXML	1	https://gnps.ucsd.edu/ProteoSAFe/result.jsp?view=network_displayer&componentindex=-1&task=ba0b667a2f444d23ad440d86024b55c8&show=true	749	0	122.098	0	77559	0	1	0	G2,G4		https://gnps.ucsd.edu//ProteoSAFe/result.jsp?task=ba0b667a2f444d23ad440d86024b55c8&view=cluster_details&protein=749&show=true	0	1081.29	2	S42	1	no matches	0	no matches	0	no matches	0	no matches	0	no matches	no matches	0	0			0						0	0					0
751	122.098	0	-1	S1A.mzXML	2	https://gnps.ucsd.edu/ProteoSAFe/result.jsp?view=network_displayer&componentindex=-1&task=ba0b667a2f444d23ad440d86024b55c8&show=true	751	0	122.098	0	31972	0	0	0	G4		https://gnps.ucsd.edu//ProteoSAFe/result.jsp?task=ba0b667a2f444d23ad440d86024b55c8&view=cluster_details&protein=751&show=true	0	1500.2	2	S43	1	no matches	0	no matches	0	no matches	0	no matches	0	no matches	no matches	0	0			0						0	0					0
790	122.098	0	-1	S1A.mzXML|PmtD.mzXML	1	https://gnps.ucsd.edu/ProteoSAFe/result.jsp?view=network_displayer&componentindex=-1&task=ba0b667a2f444d23ad440d86024b55c8&show=true	790	0	122.098	0	45578	0	1	0	G2,G4		https://gnps.ucsd.edu//ProteoSAFe/result.jsp?task=ba0b667a2f444d23ad440d86024b55c8&view=cluster_details&protein=790&show=true	0	1483.99	2	S44	1	no matches	0	no matches	0	no matches	0	no matches	0	no matches	no matches	0	0			0						0	0					0
795	122.098	0	-1	S1A.mzXML|PmtD.mzXML	1	https://gnps.ucsd.edu/ProteoSAFe/result.jsp?view=network_displayer&componentindex=-1&task=ba0b667a2f444d23ad440d86024b55c8&show=true	795	0	122.098	0	39637	0	1	0	G2,G4		https://gnps.ucsd.edu//ProteoSAFe/result.jsp?task=ba0b667a2f444d23ad440d86024b55c8&view=cluster_details&protein=795&show=true	0	1508.98	2	S45	1	no matches	0	no matches	0	no matches	0	no matches	0	no matches	no matches	0	0			0						0	0					0
878	122.098	0	-1	S1A.mzXML|PmtD.mzXML	1	https://gnps.ucsd.edu/ProteoSAFe/result.jsp?view=network_displayer&componentindex=-1&task=ba0b667a2f444d23ad440d86024b55c8&show=true	878	0	122.098	0	41121	0	1	0	G2,G4		https://gnps.ucsd.edu//ProteoSAFe/result.jsp?task=ba0b667a2f444d23ad440d86024b55c8&view=cluster_details&protein=878&show=true	0	1925.12	2	S46	1	no matches	0	no matches	0	no matches	0	no matches	0	no matches	no matches	0	0			0						0	0					0
879	122.098	0	-1	S1A.mzXML|PmtD.mzXML	2	https://gnps.ucsd.edu/ProteoSAFe/result.jsp?view=network_displayer&componentindex=-1&task=ba0b667a2f444d23ad440d86024b55c8&show=true	879	0	122.098	0	109713	0	1	0	G2,G4		https://gnps.ucsd.edu//ProteoSAFe/result.jsp?task=ba0b667a2f444d23ad440d86024b55c8&view=cluster_details&protein=879&show=true	0	1670.89	3	S47	1	no matches	0	no matches	0	no matches	0	no matches	0	no matches	no matches	0	0			0						0	0					0
971	122.098	0	-1	PmtD.mzXML	0	https://gnps.ucsd.edu/ProteoSAFe/result.jsp?view=network_displayer&componentindex=-1&task=ba0b667a2f444d23ad440d86024b55c8&show=true	971	0	122.098	0	33009	0	2	0	G2		https://gnps.ucsd.edu//ProteoSAFe/result.jsp?task=ba0b667a2f444d23ad440d86024b55c8&view=cluster_details&protein=971&show=true	0	1610.42	2	S48	1	no matches	0	no matches	0	no matches	0	no matches	0	no matches	no matches	0	0			0						0	0					0
1021	122.965	0	1	S1A.mzXML|PmtD.mzXML|PmtA.mzXML	139	https://gnps.ucsd.edu/ProteoSAFe/result.jsp?view=network_displayer&componentindex=1&task=ba0b667a2f444d23ad440d86024b55c8&show=true	1021	113	122.965	0	7326800	0	122	0	G1,G2,G4		https://gnps.ucsd.edu//ProteoSAFe/result.jsp?task=ba0b667a2f444d23ad440d86024b55c8&view=cluster_details&protein=1021&show=true	0	1351.64	374	1	76	Organic compounds	0.0789474	Organoheterocyclic compounds	0.0263158	Carboxylic acids and derivatives	0.0263158	Benzodiazines	0.0131579	Quinazolines	Aromatic heteropolycyclic compounds	0.0131579	0.0394737			0						0	0					0
1022	122.965	0	1	S1A.mzXML|PmtD.mzXML|PmtA.mzXML	1	https://gnps.ucsd.edu/ProteoSAFe/result.jsp?view=network_displayer&componentindex=1&task=ba0b667a2f444d23ad440d86024b55c8&show=true	1022	2	122.965	0	143327	0	2	0	G1,G2,G4		https://gnps.ucsd.edu//ProteoSAFe/result.jsp?task=ba0b667a2f444d23ad440d86024b55c8&view=cluster_details&protein=1022&show=true	0	1076.94	5	1	76	Organic compounds	0.0789474	Organoheterocyclic compounds	0.0263158	Carboxylic acids and derivatives	0.0263158	Benzodiazines	0.0131579	Quinazolines	Aromatic heteropolycyclic compounds	0.0131579	0.0394737			0						0	0					0
1023	122.965	0	1	S1A.mzXML|PmtD.mzXML|PmtA.mzXML	22	https://gnps.ucsd.edu/ProteoSAFe/result.jsp?view=network_displayer&componentindex=1&task=ba0b667a2f444d23ad440d86024b55c8&show=true	1023	9	122.965	0	1040520	0	12	0	G1,G2,G4		https://gnps.ucsd.edu//ProteoSAFe/result.jsp?task=ba0b667a2f444d23ad440d86024b55c8&view=cluster_details&protein=1023&show=true	0	1283.32	43	1	76	Organic compounds	0.0789474	Organoheterocyclic compounds	0.0263158	Carboxylic acids and derivatives	0.0263158	Benzodiazines	0.0131579	Quinazolines	Aromatic heteropolycyclic compounds	0.0131579	0.0394737			0						0	0					0
1026	122.965	0	-1	PmtA.mzXML	0	https://gnps.ucsd.edu/ProteoSAFe/result.jsp?view=network_displayer&componentindex=-1&task=ba0b667a2f444d23ad440d86024b55c8&show=true	1026	3	122.965	0	37711	0	0	0	G1		https://gnps.ucsd.edu//ProteoSAFe/result.jsp?task=ba0b667a2f444d23ad440d86024b55c8&view=cluster_details&protein=1026&show=true	0	814.798	3	S49	1	no matches	0	no matches	0	no matches	0	no matches	0	no matches	no matches	0	0			0						0	0					0
1028	122.965	0	1	S1A.mzXML|PmtD.mzXML|PmtA.mzXML	1	https://gnps.ucsd.edu/ProteoSAFe/result.jsp?view=network_displayer&componentindex=1&task=ba0b667a2f444d23ad440d86024b55c8&show=true	1028	1	122.965	0	72243	0	2	0	G1,G2,G4		https://gnps.ucsd.edu//ProteoSAFe/result.jsp?task=ba0b667a2f444d23ad440d86024b55c8&view=cluster_details&protein=1028&show=true	0	875.076	4	1	76	Organic compounds	0.0789474	Organoheterocyclic compounds	0.0263158	Carboxylic acids and derivatives	0.0263158	Benzodiazines	0.0131579	Quinazolines	Aromatic heteropolycyclic compounds	0.0131579	0.0394737			0						0	0					0
1029	122.965	0	-1	PmtD.mzXML|PmtA.mzXML	0	https://gnps.ucsd.edu/ProteoSAFe/result.jsp?view=network_displayer&componentindex=-1&task=ba0b667a2f444d23ad440d86024b55c8&show=true	1029	1	122.965	0	23821	0	1	0	G1,G2		https://gnps.ucsd.edu//ProteoSAFe/result.jsp?task=ba0b667a2f444d23ad440d86024b55c8&view=cluster_details&protein=1029&show=true	0	1057.28	2	S50	1	no matches	0	no matches	0	no matches	0	no matches	0	no matches	no matches	0	0			0						0	0					0
1030	122.965	0	1	S1A.mzXML|PmtD.mzXML|PmtA.mzXML	7	https://gnps.ucsd.edu/ProteoSAFe/result.jsp?view=network_displayer&componentindex=1&task=ba0b667a2f444d23ad440d86024b55c8&show=true	1030	12	122.965	0	372320	0	7	0	G1,G2,G4		https://gnps.ucsd.edu//ProteoSAFe/result.jsp?task=ba0b667a2f444d23ad440d86024b55c8&view=cluster_details&protein=1030&show=true	0	1210.21	26	1	76	Organic compounds	0.0789474	Organoheterocyclic compounds	0.0263158	Carboxylic acids and derivatives	0.0263158	Benzodiazines	0.0131579	Quinazolines	Aromatic heteropolycyclic compounds	0.0131579	0.0394737			0						0	0					0
1040	122.965	0	-1	PmtD.mzXML|PmtA.mzXML	0	https://gnps.ucsd.edu/ProteoSAFe/result.jsp?view=network_displayer&componentindex=-1&task=ba0b667a2f444d23ad440d86024b55c8&show=true	1040	1	122.965	0	26640	0	1	0	G1,G2		https://gnps.ucsd.edu//ProteoSAFe/result.jsp?task=ba0b667a2f444d23ad440d86024b55c8&view=cluster_details&protein=1040&show=true	0	1232.63	2	S51	1	no matches	0	no matches	0	no matches	0	no matches	0	no matches	no matches	0	0			0						0	0					0
1044	122.965	0	1	S1A.mzXML|PmtA.mzXML	1	https://gnps.ucsd.edu/ProteoSAFe/result.jsp?view=network_displayer&componentindex=1&task=ba0b667a2f444d23ad440d86024b55c8&show=true	1044	1	122.965	0	43024	0	0	0	G1,G4		https://gnps.ucsd.edu//ProteoSAFe/result.jsp?task=ba0b667a2f444d23ad440d86024b55c8&view=cluster_details&protein=1044&show=true	0	1153.21	2	1	76	Organic compounds	0.0789474	Organoheterocyclic compounds	0.0263158	Carboxylic acids and derivatives	0.0263158	Benzodiazines	0.0131579	Quinazolines	Aromatic heteropolycyclic compounds	0.0131579	0.0394737			0						0	0					0
1053	122.965	0	1	S1A.mzXML|PmtD.mzXML|PmtA.mzXML	1	https://gnps.ucsd.edu/ProteoSAFe/result.jsp?view=network_displayer&componentindex=1&task=ba0b667a2f444d23ad440d86024b55c8&show=true	1053	1	122.965	0	67351	0	1	0	G1,G2,G4		https://gnps.ucsd.edu//ProteoSAFe/result.jsp?task=ba0b667a2f444d23ad440d86024b55c8&view=cluster_details&protein=1053&show=true	0	1356.75	3	1	76	Organic compounds	0.0789474	Organoheterocyclic compounds	0.0263158	Carboxylic acids and derivatives	0.0263158	Benzodiazines	0.0131579	Quinazolines	Aromatic heteropolycyclic compounds	0.0131579	0.0394737			0						0	0					0
1058	122.965	0	1	S1A.mzXML|PmtD.mzXML	1	https://gnps.ucsd.edu/ProteoSAFe/result.jsp?view=network_displayer&componentindex=1&task=ba0b667a2f444d23ad440d86024b55c8&show=true	1058	0	122.965	0	53741	0	2	0	G2,G4		https://gnps.ucsd.edu//ProteoSAFe/result.jsp?task=ba0b667a2f444d23ad440d86024b55c8&view=cluster_details&protein=1058&show=true	0	1007.88	3	1	76	Organic compounds	0.0789474	Organoheterocyclic compounds	0.0263158	Carboxylic acids and derivatives	0.0263158	Benzodiazines	0.0131579	Quinazolines	Aromatic heteropolycyclic compounds	0.0131579	0.0394737			0						0	0					0
1059	122.965	0	1	S1A.mzXML|PmtD.mzXML	1	https://gnps.ucsd.edu/ProteoSAFe/result.jsp?view=network_displayer&componentindex=1&task=ba0b667a2f444d23ad440d86024b55c8&show=true	1059	0	122.965	0	44423	0	1	0	G2,G4		https://gnps.ucsd.edu//ProteoSAFe/result.jsp?task=ba0b667a2f444d23ad440d86024b55c8&view=cluster_details&protein=1059&show=true	0	1219.7	2	1	76	Organic compounds	0.0789474	Organoheterocyclic compounds	0.0263158	Carboxylic acids and derivatives	0.0263158	Benzodiazines	0.0131579	Quinazolines	Aromatic heteropolycyclic compounds	0.0131579	0.0394737			0						0	0					0
1061	122.965	0	1	S1A.mzXML|PmtD.mzXML	4	https://gnps.ucsd.edu/ProteoSAFe/result.jsp?view=network_displayer&componentindex=1&task=ba0b667a2f444d23ad440d86024b55c8&show=true	1061	0	122.965	0	110395	0	2	0	G2,G4		https://gnps.ucsd.edu//ProteoSAFe/result.jsp?task=ba0b667a2f444d23ad440d86024b55c8&view=cluster_details&protein=1061&show=true	0	1134.7	6	1	76	Organic compounds	0.0789474	Organoheterocyclic compounds	0.0263158	Carboxylic acids and derivatives	0.0263158	Benzodiazines	0.0131579	Quinazolines	Aromatic heteropolycyclic compounds	0.0131579	0.0394737			0						0	0					0
1211	124.966	0	-1	S1A.mzXML|PmtD.mzXML|PmtA.mzXML	230	https://gnps.ucsd.edu/ProteoSAFe/result.jsp?view=network_displayer&componentindex=-1&task=ba0b667a2f444d23ad440d86024b55c8&show=true	1211	175	124.966	0	9393920	0	196	0	G1,G2,G4		https://gnps.ucsd.edu//ProteoSAFe/result.jsp?task=ba0b667a2f444d23ad440d86024b55c8&view=cluster_details&protein=1211&show=true	0	1183.57	601	S52	1	no matches	0	no matches	0	no matches	0	no matches	0	no matches	no matches	0	0			0						0	0					0
1256	126.014	0	-1	S1A.mzXML|PmtD.mzXML|PmtA.mzXML	1	https://gnps.ucsd.edu/ProteoSAFe/result.jsp?view=network_displayer&componentindex=-1&task=ba0b667a2f444d23ad440d86024b55c8&show=true	1256	3	126.014	0	106396	0	6	0	G1,G2,G4		https://gnps.ucsd.edu//ProteoSAFe/result.jsp?task=ba0b667a2f444d23ad440d86024b55c8&view=cluster_details&protein=1256&show=true	0	955.137	10	S53	1	no matches	0	no matches	0	no matches	0	no matches	0	no matches	no matches	0	0			0						0	0					0
1257	125.072	0	-1	PmtD.mzXML	0	https://gnps.ucsd.edu/ProteoSAFe/result.jsp?view=network_displayer&componentindex=-1&task=ba0b667a2f444d23ad440d86024b55c8&show=true	1257	0	125.072	0	26196	0	2	0	G2		https://gnps.ucsd.edu//ProteoSAFe/result.jsp?task=ba0b667a2f444d23ad440d86024b55c8&view=cluster_details&protein=1257&show=true	0	212.057	2	S54	1	no matches	0	no matches	0	no matches	0	no matches	0	no matches	no matches	0	0			0						0	0					0
1259	125.073	0	4	PmtG.mzXML	0	https://gnps.ucsd.edu/ProteoSAFe/result.jsp?view=network_displayer&componentindex=4&task=ba0b667a2f444d23ad440d86024b55c8&show=true	1259	0	125.073	0	46297	0	0	6	G3		https://gnps.ucsd.edu//ProteoSAFe/result.jsp?task=ba0b667a2f444d23ad440d86024b55c8&view=cluster_details&protein=1259&show=true	0	241.171	6	4	35	Organic compounds	0.171429	Organic acids and derivatives	0.171429	Carboxylic acids and derivatives	0.171429	Amino acids, peptides, and analogues	0.171429	Alpha amino acids and derivatives	Aliphatic heteropolycyclic compounds	0.0857143	0.0571429			0						0	0					0
1264	126.961	0	-1	S1A.mzXML|PmtD.mzXML|PmtA.mzXML	9	https://gnps.ucsd.edu/ProteoSAFe/result.jsp?view=network_displayer&componentindex=-1&task=ba0b667a2f444d23ad440d86024b55c8&show=true	1264	17	126.961	0	597860	0	4	0	G1,G2,G4		https://gnps.ucsd.edu//ProteoSAFe/result.jsp?task=ba0b667a2f444d23ad440d86024b55c8&view=cluster_details&protein=1264&show=true	0	1246.06	30	S55	1	no matches	0	no matches	0	no matches	0	no matches	0	no matches	no matches	0	0			0						0	0					0
1265	127.026	0	20	S1A.mzXML|PmtD.mzXML|PmtA.mzXML	4	https://gnps.ucsd.edu/ProteoSAFe/result.jsp?view=network_displayer&componentindex=20&task=ba0b667a2f444d23ad440d86024b55c8&show=true	1265	9	127.026	0	256357	0	3	0	G1,G2,G4		https://gnps.ucsd.edu//ProteoSAFe/result.jsp?task=ba0b667a2f444d23ad440d86024b55c8&view=cluster_details&protein=1265&show=true	0	1427.07	16	20	20	Organic compounds	0.35	Benzenoids	0.1	Phenols	0.05	Methoxyphenols	0.05	Methoxyphenols	Aromatic homomonocyclic compounds	0.05	0.15			0						0	0					0
1266	126.961	0	-1	S1A.mzXML	3	https://gnps.ucsd.edu/ProteoSAFe/result.jsp?view=network_displayer&componentindex=-1&task=ba0b667a2f444d23ad440d86024b55c8&show=true	1266	0	126.961	0	116036	0	0	0	G4		https://gnps.ucsd.edu//ProteoSAFe/result.jsp?task=ba0b667a2f444d23ad440d86024b55c8&view=cluster_details&protein=1266&show=true	0	1074	3	S56	1	no matches	0	no matches	0	no matches	0	no matches	0	no matches	no matches	0	0			0						0	0					0
1271	127.04	0	95	S1A.mzXML|PmtD.mzXML|PmtA.mzXML	4	https://gnps.ucsd.edu/ProteoSAFe/result.jsp?view=network_displayer&componentindex=95&task=ba0b667a2f444d23ad440d86024b55c8&show=true	1271	2	127.04	0	109396	0	5	0	G1,G2,G4		https://gnps.ucsd.edu//ProteoSAFe/result.jsp?task=ba0b667a2f444d23ad440d86024b55c8&view=cluster_details&protein=1271&show=true	0	101.446	11	95	2	Organic compounds	0.5	Organoheterocyclic compounds	0.5	Pyrans	0.5	Pyranones and derivatives	0.5	Pyranones and derivatives	Aromatic heteromonocyclic compounds	0.5	0.5	InChI=1S/C6H6O3/c1-4-6(8)5(7)2-3-9-4/h2-3,8H,1H3	Cc1c(c(=O)cco1)O	1	http://gnps.ucsd.edu/ProteoSAFe/gnpslibraryspectrum.jsp?SpectrumID=CCMSLIB00006114430	nan	Data Collector	Isolated	CCMSLIB00006114430	0.856763	6	Orbitrap	PI	Maltol - 40.0 eV	ESI	0.00112152
1279	127.874	0	-1	S1A.mzXML|PmtD.mzXML|PmtA.mzXML	2	https://gnps.ucsd.edu/ProteoSAFe/result.jsp?view=network_displayer&componentindex=-1&task=ba0b667a2f444d23ad440d86024b55c8&show=true	1279	3	127.874	0	137658	0	3	0	G1,G2,G4		https://gnps.ucsd.edu//ProteoSAFe/result.jsp?task=ba0b667a2f444d23ad440d86024b55c8&view=cluster_details&protein=1279&show=true	0	147.96	8	S57	1	Organic compounds	1	Organoheterocyclic compounds	1	Diazines	1	Pyrimidines and pyrimidine derivatives	1	Hydroxypyrimidines	Aromatic heteromonocyclic compounds	1	1	"InChI=1S/C5H6N2O2/c1-3-2-6-5(9)7-4(3)8/h2H,1H3,(H2,6,7,8,9)"	CC1=C(N=C(N=C1)O)O	3	http://gnps.ucsd.edu/ProteoSAFe/gnpslibraryspectrum.jsp?SpectrumID=CCMSLIB00006680260	nan	MoNA:MoNA032523	isolated	CCMSLIB00006680260	0.977544	6	qTof	MoNA	THYMINE	ESI	0.823997
1283	128.108	0	1	S1A.mzXML|PmtD.mzXML|PmtA.mzXML	9	https://gnps.ucsd.edu/ProteoSAFe/result.jsp?view=network_displayer&componentindex=1&task=ba0b667a2f444d23ad440d86024b55c8&show=true	1283	17	128.108	0	580702	0	19	0	G1,G2,G4		https://gnps.ucsd.edu//ProteoSAFe/result.jsp?task=ba0b667a2f444d23ad440d86024b55c8&view=cluster_details&protein=1283&show=true	0	1624.39	45	1	76	Organic compounds	0.0789474	Organoheterocyclic compounds	0.0263158	Carboxylic acids and derivatives	0.0263158	Benzodiazines	0.0131579	Quinazolines	Aromatic heteropolycyclic compounds	0.0131579	0.0394737			0						0	0					0
1285	128.108	0	1	S1A.mzXML|PmtA.mzXML	2	https://gnps.ucsd.edu/ProteoSAFe/result.jsp?view=network_displayer&componentindex=1&task=ba0b667a2f444d23ad440d86024b55c8&show=true	1285	2	128.108	0	101652	0	0	0	G1,G4		https://gnps.ucsd.edu//ProteoSAFe/result.jsp?task=ba0b667a2f444d23ad440d86024b55c8&view=cluster_details&protein=1285&show=true	0	1718.98	4	1	76	Organic compounds	0.0789474	Organoheterocyclic compounds	0.0263158	Carboxylic acids and derivatives	0.0263158	Benzodiazines	0.0131579	Quinazolines	Aromatic heteropolycyclic compounds	0.0131579	0.0394737			0						0	0					0
1291	128.108	0	-1	PmtD.mzXML|PmtA.mzXML	0	https://gnps.ucsd.edu/ProteoSAFe/result.jsp?view=network_displayer&componentindex=-1&task=ba0b667a2f444d23ad440d86024b55c8&show=true	1291	1	128.108	0	32583	0	2	0	G1,G2		https://gnps.ucsd.edu//ProteoSAFe/result.jsp?task=ba0b667a2f444d23ad440d86024b55c8&view=cluster_details&protein=1291&show=true	0	1730.2	3	S58	1	no matches	0	no matches	0	no matches	0	no matches	0	no matches	no matches	0	0			0						0	0					0
1295	129.287	0	-1	PmtA.mzXML	0	https://gnps.ucsd.edu/ProteoSAFe/result.jsp?view=network_displayer&componentindex=-1&task=ba0b667a2f444d23ad440d86024b55c8&show=true	1295	2	129.287	0	32515	0	0	0	G1		https://gnps.ucsd.edu//ProteoSAFe/result.jsp?task=ba0b667a2f444d23ad440d86024b55c8&view=cluster_details&protein=1295&show=true	0	187.779	2	S59	1	no matches	0	no matches	0	no matches	0	no matches	0	no matches	no matches	0	0			0						0	0					0
1296	130.009	0	-1	PmtD.mzXML	0	https://gnps.ucsd.edu/ProteoSAFe/result.jsp?view=network_displayer&componentindex=-1&task=ba0b667a2f444d23ad440d86024b55c8&show=true	1296	0	130.009	0	34319	0	3	0	G2		https://gnps.ucsd.edu//ProteoSAFe/result.jsp?task=ba0b667a2f444d23ad440d86024b55c8&view=cluster_details&protein=1296&show=true	0	1863.61	3	S60	1	no matches	0	no matches	0	no matches	0	no matches	0	no matches	no matches	0	0			0						0	0					0
1300	130.067	0	1	PmtG.mzXML	0	https://gnps.ucsd.edu/ProteoSAFe/result.jsp?view=network_displayer&componentindex=1&task=ba0b667a2f444d23ad440d86024b55c8&show=true	1300	0	130.067	0	11115	0	0	3	G3		https://gnps.ucsd.edu//ProteoSAFe/result.jsp?task=ba0b667a2f444d23ad440d86024b55c8&view=cluster_details&protein=1300&show=true	0	271.943	3	1	76	Organic compounds	0.0789474	Organoheterocyclic compounds	0.0263158	Carboxylic acids and derivatives	0.0263158	Benzodiazines	0.0131579	Quinazolines	Aromatic heteropolycyclic compounds	0.0131579	0.0394737			0						0	0					0
1302	130.829	0	1	S1A.mzXML|PmtD.mzXML|PmtA.mzXML|PmtG.mzXML	6	https://gnps.ucsd.edu/ProteoSAFe/result.jsp?view=network_displayer&componentindex=1&task=ba0b667a2f444d23ad440d86024b55c8&show=true	1302	3	130.829	0	281005	0	7	2	G1,G2,G3,G4		https://gnps.ucsd.edu//ProteoSAFe/result.jsp?task=ba0b667a2f444d23ad440d86024b55c8&view=cluster_details&protein=1302&show=true	0	153.711	18	1	76	Organic compounds	0.0789474	Organoheterocyclic compounds	0.0263158	Carboxylic acids and derivatives	0.0263158	Benzodiazines	0.0131579	Quinazolines	Aromatic heteropolycyclic compounds	0.0131579	0.0394737			0						0	0					0
1307	131.119	0	155	S1A.mzXML	5	https://gnps.ucsd.edu/ProteoSAFe/result.jsp?view=network_displayer&componentindex=155&task=ba0b667a2f444d23ad440d86024b55c8&show=true	1307	0	131.119	0	87659	0	0	0	G4		https://gnps.ucsd.edu//ProteoSAFe/result.jsp?task=ba0b667a2f444d23ad440d86024b55c8&view=cluster_details&protein=1307&show=true	0	87.1334	5	155	2	no matches	0	no matches	0	no matches	0	no matches	0	no matches	no matches	0	0			0						0	0					0
1309	132.096	0	1	S1A.mzXML|PmtD.mzXML	5	https://gnps.ucsd.edu/ProteoSAFe/result.jsp?view=network_displayer&componentindex=1&task=ba0b667a2f444d23ad440d86024b55c8&show=true	1309	0	132.096	0	188890	0	4	0	G2,G4		https://gnps.ucsd.edu//ProteoSAFe/result.jsp?task=ba0b667a2f444d23ad440d86024b55c8&view=cluster_details&protein=1309&show=true	0	203.796	9	1	76	Organic compounds	0.0789474	Organoheterocyclic compounds	0.0263158	Carboxylic acids and derivatives	0.0263158	Benzodiazines	0.0131579	Quinazolines	Aromatic heteropolycyclic compounds	0.0131579	0.0394737			0						0	0					0
1311	132.103	0	-1	S1A.mzXML|PmtD.mzXML|PmtA.mzXML	74	https://gnps.ucsd.edu/ProteoSAFe/result.jsp?view=network_displayer&componentindex=-1&task=ba0b667a2f444d23ad440d86024b55c8&show=true	1311	42	132.103	0	1410830	0	12	0	G1,G2,G4		https://gnps.ucsd.edu//ProteoSAFe/result.jsp?task=ba0b667a2f444d23ad440d86024b55c8&view=cluster_details&protein=1311&show=true	0	1088.01	128	S61	1	no matches	0	no matches	0	no matches	0	no matches	0	no matches	no matches	0	0			0						0	0					0
1312	132.103	0	-1	S1A.mzXML|PmtD.mzXML|PmtA.mzXML	1	https://gnps.ucsd.edu/ProteoSAFe/result.jsp?view=network_displayer&componentindex=-1&task=ba0b667a2f444d23ad440d86024b55c8&show=true	1312	1	132.103	0	96737	0	1	0	G1,G2,G4		https://gnps.ucsd.edu//ProteoSAFe/result.jsp?task=ba0b667a2f444d23ad440d86024b55c8&view=cluster_details&protein=1312&show=true	0	1194.63	3	S62	1	no matches	0	no matches	0	no matches	0	no matches	0	no matches	no matches	0	0			0						0	0					0
1315	132.103	0	-1	S1A.mzXML|PmtD.mzXML	2	https://gnps.ucsd.edu/ProteoSAFe/result.jsp?view=network_displayer&componentindex=-1&task=ba0b667a2f444d23ad440d86024b55c8&show=true	1315	0	132.103	0	55384	0	2	0	G2,G4		https://gnps.ucsd.edu//ProteoSAFe/result.jsp?task=ba0b667a2f444d23ad440d86024b55c8&view=cluster_details&protein=1315&show=true	0	143.208	4	S63	1	no matches	0	no matches	0	no matches	0	no matches	0	no matches	no matches	0	0			0						0	0					0
1316	134.08	0	1	S1A.mzXML|PmtD.mzXML|PmtA.mzXML	5	https://gnps.ucsd.edu/ProteoSAFe/result.jsp?view=network_displayer&componentindex=1&task=ba0b667a2f444d23ad440d86024b55c8&show=true	1316	7	134.08	0	430016	0	15	0	G1,G2,G4		https://gnps.ucsd.edu//ProteoSAFe/result.jsp?task=ba0b667a2f444d23ad440d86024b55c8&view=cluster_details&protein=1316&show=true	0	351.712	27	1	76	Organic compounds	0.0789474	Organoheterocyclic compounds	0.0263158	Carboxylic acids and derivatives	0.0263158	Benzodiazines	0.0131579	Quinazolines	Aromatic heteropolycyclic compounds	0.0131579	0.0394737			0						0	0					0
1324	132.103	0	-1	S1A.mzXML	2	https://gnps.ucsd.edu/ProteoSAFe/result.jsp?view=network_displayer&componentindex=-1&task=ba0b667a2f444d23ad440d86024b55c8&show=true	1324	0	132.103	0	50279	0	0	0	G4		https://gnps.ucsd.edu//ProteoSAFe/result.jsp?task=ba0b667a2f444d23ad440d86024b55c8&view=cluster_details&protein=1324&show=true	0	1101.16	2	S64	1	no matches	0	no matches	0	no matches	0	no matches	0	no matches	no matches	0	0			0						0	0					0
1345	133.869	0	1	S1A.mzXML|PmtD.mzXML	1	https://gnps.ucsd.edu/ProteoSAFe/result.jsp?view=network_displayer&componentindex=1&task=ba0b667a2f444d23ad440d86024b55c8&show=true	1345	0	133.869	0	44766	0	1	0	G2,G4		https://gnps.ucsd.edu//ProteoSAFe/result.jsp?task=ba0b667a2f444d23ad440d86024b55c8&view=cluster_details&protein=1345&show=true	0	275.567	2	1	76	Organic compounds	0.0789474	Organoheterocyclic compounds	0.0263158	Carboxylic acids and derivatives	0.0263158	Benzodiazines	0.0131579	Quinazolines	Aromatic heteropolycyclic compounds	0.0131579	0.0394737			0						0	0					0
1346	134.098	0	-1	S1A.mzXML|PmtD.mzXML	1	https://gnps.ucsd.edu/ProteoSAFe/result.jsp?view=network_displayer&componentindex=-1&task=ba0b667a2f444d23ad440d86024b55c8&show=true	1346	0	134.098	0	46762	0	1	0	G2,G4		https://gnps.ucsd.edu//ProteoSAFe/result.jsp?task=ba0b667a2f444d23ad440d86024b55c8&view=cluster_details&protein=1346&show=true	0	107.142	2	S65	1	no matches	0	no matches	0	no matches	0	no matches	0	no matches	no matches	0	0			0						0	0					0
1349	136.041	0	-1	S1A.mzXML	3	https://gnps.ucsd.edu/ProteoSAFe/result.jsp?view=network_displayer&componentindex=-1&task=ba0b667a2f444d23ad440d86024b55c8&show=true	1349	0	136.041	0	46410	0	0	0	G4		https://gnps.ucsd.edu//ProteoSAFe/result.jsp?task=ba0b667a2f444d23ad440d86024b55c8&view=cluster_details&protein=1349&show=true	0	211.269	3	S66	1	no matches	0	no matches	0	no matches	0	no matches	0	no matches	no matches	0	0			0						0	0					0
1352	136.211	0	-1	PmtD.mzXML|PmtG.mzXML	0	https://gnps.ucsd.edu/ProteoSAFe/result.jsp?view=network_displayer&componentindex=-1&task=ba0b667a2f444d23ad440d86024b55c8&show=true	1352	0	136.211	0	57845	0	1	6	G2,G3		https://gnps.ucsd.edu//ProteoSAFe/result.jsp?task=ba0b667a2f444d23ad440d86024b55c8&view=cluster_details&protein=1352&show=true	0	188.426	7	S67	1	Organic compounds	1	Organoheterocyclic compounds	1	Imidazopyrimidines	1	Purines and purine derivatives	1	6-aminopurines	Aromatic heteropolycyclic compounds	1	1	"InChI=1S/C5H5N5.ClH/c6-4-3-5(9-1-7-3)10-2-8-4;/h1-2H,(H3,6,7,8,9,10);1H"	C1=NC2=NC=NC(=C2N1)N.Cl	1	http://gnps.ucsd.edu/ProteoSAFe/gnpslibraryspectrum.jsp?SpectrumID=CCMSLIB00005720440	nan	Philip Smith	Commercial	CCMSLIB00005720440	0.937341	6	qTof	Andrew D. Patterson	ADENINE HYDROCHLORIDE	ESI	0.149002
1355	136.077	0	20	S1A.mzXML|PmtA.mzXML	6	https://gnps.ucsd.edu/ProteoSAFe/result.jsp?view=network_displayer&componentindex=20&task=ba0b667a2f444d23ad440d86024b55c8&show=true	1355	2	136.077	0	133592	0	0	0	G1,G4		https://gnps.ucsd.edu//ProteoSAFe/result.jsp?task=ba0b667a2f444d23ad440d86024b55c8&view=cluster_details&protein=1355&show=true	0	231.398	8	20	20	Organic compounds	0.35	Benzenoids	0.1	Phenols	0.05	Methoxyphenols	0.05	Methoxyphenols	Aromatic homomonocyclic compounds	0.05	0.15			0						0	0					0
1356	137.047	0	-1	S1A.mzXML|PmtD.mzXML	3	https://gnps.ucsd.edu/ProteoSAFe/result.jsp?view=network_displayer&componentindex=-1&task=ba0b667a2f444d23ad440d86024b55c8&show=true	1356	0	137.047	0	127001	0	4	0	G2,G4		https://gnps.ucsd.edu//ProteoSAFe/result.jsp?task=ba0b667a2f444d23ad440d86024b55c8&view=cluster_details&protein=1356&show=true	0	120.834	7	S68	1	Organic compounds	1	Organoheterocyclic compounds	1	Imidazopyrimidines	1	Purines and purine derivatives	1	Purinones	Aliphatic heteropolycyclic compounds	1	1	InChI=1S/C5H2N4O/c10-5-3-4(7-1-6-3)8-2-9-5/h1-2H	C1=NC2=NC=NC(=O)C2=N1	1	http://gnps.ucsd.edu/ProteoSAFe/gnpslibraryspectrum.jsp?SpectrumID=CCMSLIB00006114302	nan	Data Collector	Isolated	CCMSLIB00006114302	0.974368	6	Orbitrap	PI	6-OXOPURINE - 40.0 eV	ESI	0.00132751
1357	137.072	0	-1	PmtA.mzXML	0	https://gnps.ucsd.edu/ProteoSAFe/result.jsp?view=network_displayer&componentindex=-1&task=ba0b667a2f444d23ad440d86024b55c8&show=true	1357	3	137.072	0	42237	0	0	0	G1		https://gnps.ucsd.edu//ProteoSAFe/result.jsp?task=ba0b667a2f444d23ad440d86024b55c8&view=cluster_details&protein=1357&show=true	0	219.737	3	S69	1	no matches	0	no matches	0	no matches	0	no matches	0	no matches	no matches	0	0			0						0	0					0
1370	137.109	0	-1	PmtG.mzXML	0	https://gnps.ucsd.edu/ProteoSAFe/result.jsp?view=network_displayer&componentindex=-1&task=ba0b667a2f444d23ad440d86024b55c8&show=true	1370	0	137.109	0	15634	0	0	3	G3		https://gnps.ucsd.edu//ProteoSAFe/result.jsp?task=ba0b667a2f444d23ad440d86024b55c8&view=cluster_details&protein=1370&show=true	0	90.8293	3	S70	1	no matches	0	no matches	0	no matches	0	no matches	0	no matches	no matches	0	0			0						0	0					0
1382	137.109	0	-1	PmtG.mzXML	0	https://gnps.ucsd.edu/ProteoSAFe/result.jsp?view=network_displayer&componentindex=-1&task=ba0b667a2f444d23ad440d86024b55c8&show=true	1382	0	137.109	0	8284	0	0	3	G3		https://gnps.ucsd.edu//ProteoSAFe/result.jsp?task=ba0b667a2f444d23ad440d86024b55c8&view=cluster_details&protein=1382&show=true	0	82.062	3	S71	1	no matches	0	no matches	0	no matches	0	no matches	0	no matches	no matches	0	0			0						0	0					0
1444	138.057	0	-1	S1A.mzXML	3	https://gnps.ucsd.edu/ProteoSAFe/result.jsp?view=network_displayer&componentindex=-1&task=ba0b667a2f444d23ad440d86024b55c8&show=true	1444	0	138.057	0	43378	0	0	0	G4		https://gnps.ucsd.edu//ProteoSAFe/result.jsp?task=ba0b667a2f444d23ad440d86024b55c8&view=cluster_details&protein=1444&show=true	0	121.04	3	S72	1	Organic compounds	1	Benzenoids	1	Benzene and substituted derivatives	1	Benzoic acids and derivatives	1	Aminobenzoic acids	Aromatic homomonocyclic compounds	1	1	"InChI=1S/C7H7NO2/c8-6-3-1-5(2-4-6)7(9)10/h1-4H,8H2,(H,9,10)"	C1=CC(=CC=C1C(=O)O)N	1	http://gnps.ucsd.edu/ProteoSAFe/gnpslibraryspectrum.jsp?SpectrumID=CCMSLIB00005720537	nan	Philip Smith	Commercial	CCMSLIB00005720537	0.932436	6	qTof	Andrew D. Patterson	4-AMINOBENZOATE	ESI	0.00201416
1445	138.093	0	1	S1A.mzXML|PmtA.mzXML	3	https://gnps.ucsd.edu/ProteoSAFe/result.jsp?view=network_displayer&componentindex=1&task=ba0b667a2f444d23ad440d86024b55c8&show=true	1445	2	138.093	0	105730	0	0	0	G1,G4		https://gnps.ucsd.edu//ProteoSAFe/result.jsp?task=ba0b667a2f444d23ad440d86024b55c8&view=cluster_details&protein=1445&show=true	0	238.037	5	1	76	Organic compounds	0.0789474	Organoheterocyclic compounds	0.0263158	Carboxylic acids and derivatives	0.0263158	Benzodiazines	0.0131579	Quinazolines	Aromatic heteropolycyclic compounds	0.0131579	0.0394737	InChI=1S/C8H11NO/c9-6-5-7-1-3-8(10)4-2-7/h1-4,10H,5-6,9H2	NCCC1=CC=C(O)C=C1	3	http://gnps.ucsd.edu/ProteoSAFe/gnpslibraryspectrum.jsp?SpectrumID=CCMSLIB00000426441	nan	HMDB	Isolated	CCMSLIB00000426441	0.882866	6	Quattro_QQQ:40eV	HMDB	HMDB:HMDB00306-524 Tyramine	Positive	0.00100708
1450	141.056	0	99	PmtD.mzXML	0	https://gnps.ucsd.edu/ProteoSAFe/result.jsp?view=network_displayer&componentindex=99&task=ba0b667a2f444d23ad440d86024b55c8&show=true	1450	0	141.056	0	82494	0	5	0	G2		https://gnps.ucsd.edu//ProteoSAFe/result.jsp?task=ba0b667a2f444d23ad440d86024b55c8&view=cluster_details&protein=1450&show=true	0	190.914	5	99	2	no matches	0	no matches	0	no matches	0	no matches	0	no matches	no matches	0	0			0						0	0					0
1451	141.961	0	1	S1A.mzXML|PmtD.mzXML|PmtA.mzXML|PmtG.mzXML	18	https://gnps.ucsd.edu/ProteoSAFe/result.jsp?view=network_displayer&componentindex=1&task=ba0b667a2f444d23ad440d86024b55c8&show=true	1451	13	141.961	0	1224340	0	7	45	G1,G2,G3,G4		https://gnps.ucsd.edu//ProteoSAFe/result.jsp?task=ba0b667a2f444d23ad440d86024b55c8&view=cluster_details&protein=1451&show=true	0	1819.83	83	1	76	Organic compounds	0.0789474	Organoheterocyclic compounds	0.0263158	Carboxylic acids and derivatives	0.0263158	Benzodiazines	0.0131579	Quinazolines	Aromatic heteropolycyclic compounds	0.0131579	0.0394737			0						0	0					0
1455	143.961	0	-1	S1A.mzXML|PmtD.mzXML	5	https://gnps.ucsd.edu/ProteoSAFe/result.jsp?view=network_displayer&componentindex=-1&task=ba0b667a2f444d23ad440d86024b55c8&show=true	1455	0	143.961	0	246150	0	3	0	G2,G4		https://gnps.ucsd.edu//ProteoSAFe/result.jsp?task=ba0b667a2f444d23ad440d86024b55c8&view=cluster_details&protein=1455&show=true	0	1769.96	8	S73	1	no matches	0	no matches	0	no matches	0	no matches	0	no matches	no matches	0	0			0						0	0					0
1460	144.082	0	-1	S1A.mzXML|PmtD.mzXML|PmtA.mzXML|PmtG.mzXML	1	https://gnps.ucsd.edu/ProteoSAFe/result.jsp?view=network_displayer&componentindex=-1&task=ba0b667a2f444d23ad440d86024b55c8&show=true	1460	1	144.082	0	127848	0	3	1	G1,G2,G3,G4		https://gnps.ucsd.edu//ProteoSAFe/result.jsp?task=ba0b667a2f444d23ad440d86024b55c8&view=cluster_details&protein=1460&show=true	0	311.195	6	S74	1	no matches	0	no matches	0	no matches	0	no matches	0	no matches	no matches	0	0			0						0	0					0
1462	145.202	0	1	S1A.mzXML|PmtD.mzXML|PmtA.mzXML|PmtG.mzXML	10	https://gnps.ucsd.edu/ProteoSAFe/result.jsp?view=network_displayer&componentindex=1&task=ba0b667a2f444d23ad440d86024b55c8&show=true	1462	1	145.202	0	401081	0	7	6	G1,G2,G3,G4		https://gnps.ucsd.edu//ProteoSAFe/result.jsp?task=ba0b667a2f444d23ad440d86024b55c8&view=cluster_details&protein=1462&show=true	0	228.132	24	1	76	Organic compounds	0.0789474	Organoheterocyclic compounds	0.0263158	Carboxylic acids and derivatives	0.0263158	Benzodiazines	0.0131579	Quinazolines	Aromatic heteropolycyclic compounds	0.0131579	0.0394737	1S/C9H7NO/c11-9-5-6-10-8-4-2-1-3-7(8)9/h1-6H,(H,10,11)	Oc(c1)c(c2)c(ccc2)nc1	3	http://gnps.ucsd.edu/ProteoSAFe/gnpslibraryspectrum.jsp?SpectrumID=CCMSLIB00000218860	nan	Massbank	Isolated	CCMSLIB00000218860	0.875164	6	LC-ESI-QQ	Putative Massbank Match	Massbank:KO003171 4-Hydroxyquinoline|Quinolin-4-ol	ESI	0.798004
1466	144.083	0	-1	PmtG.mzXML	0	https://gnps.ucsd.edu/ProteoSAFe/result.jsp?view=network_displayer&componentindex=-1&task=ba0b667a2f444d23ad440d86024b55c8&show=true	1466	0	144.083	0	20980	0	0	2	G3		https://gnps.ucsd.edu//ProteoSAFe/result.jsp?task=ba0b667a2f444d23ad440d86024b55c8&view=cluster_details&protein=1466&show=true	0	221.736	2	S75	1	no matches	0	no matches	0	no matches	0	no matches	0	no matches	no matches	0	0			0						0	0					0
1468	144.14	0	-1	S1A.mzXML	2	https://gnps.ucsd.edu/ProteoSAFe/result.jsp?view=network_displayer&componentindex=-1&task=ba0b667a2f444d23ad440d86024b55c8&show=true	1468	0	144.14	0	22550	0	0	0	G4		https://gnps.ucsd.edu//ProteoSAFe/result.jsp?task=ba0b667a2f444d23ad440d86024b55c8&view=cluster_details&protein=1468&show=true	0	622.632	2	S76	1	no matches	0	no matches	0	no matches	0	no matches	0	no matches	no matches	0	0			0						0	0					0
1472	145.135	0	36	S1A.mzXML	5	https://gnps.ucsd.edu/ProteoSAFe/result.jsp?view=network_displayer&componentindex=36&task=ba0b667a2f444d23ad440d86024b55c8&show=true	1472	0	145.135	0	79158	0	0	0	G4		https://gnps.ucsd.edu//ProteoSAFe/result.jsp?task=ba0b667a2f444d23ad440d86024b55c8&view=cluster_details&protein=1472&show=true	0	144.231	5	36	5	no matches	0	no matches	0	no matches	0	no matches	0	no matches	no matches	0	0			0						0	0					0
1473	146.14	0	90	S1A.mzXML|PmtD.mzXML|PmtA.mzXML	2	https://gnps.ucsd.edu/ProteoSAFe/result.jsp?view=network_displayer&componentindex=90&task=ba0b667a2f444d23ad440d86024b55c8&show=true	1473	1	146.14	0	231686	0	9	0	G1,G2,G4		https://gnps.ucsd.edu//ProteoSAFe/result.jsp?task=ba0b667a2f444d23ad440d86024b55c8&view=cluster_details&protein=1473&show=true	0	183.467	12	90	3	Organic compounds	0.333333	Benzenoids	0.333333	Naphthalenes	0.333333	Naphthols and derivatives	0.333333	Naphthols and derivatives	Aromatic homopolycyclic compounds	0.333333	0.333333	1S/C10H8O/c11-10-6-5-8-3-1-2-4-9(8)7-10/h1-7,11H	OC1=CC2=C(C=CC=C2)C=C1	3	http://gnps.ucsd.edu/ProteoSAFe/gnpslibraryspectrum.jsp?SpectrumID=CCMSLIB00005761681	nan	Massbank	Isolated	CCMSLIB00005761681	0.749543	6	Hybrid FT	Massbank	Massbank:LU087705 2-Naphthalenol|2-Naphthol|naphthalen-2-ol	ESI	1.075
1475	146.063	0	-1	PmtG.mzXML	0	https://gnps.ucsd.edu/ProteoSAFe/result.jsp?view=network_displayer&componentindex=-1&task=ba0b667a2f444d23ad440d86024b55c8&show=true	1475	0	146.063	0	63049	0	0	4	G3		https://gnps.ucsd.edu//ProteoSAFe/result.jsp?task=ba0b667a2f444d23ad440d86024b55c8&view=cluster_details&protein=1475&show=true	0	183.969	4	S77	1	no matches	0	no matches	0	no matches	0	no matches	0	no matches	no matches	0	0			0						0	0					0
1478	148.155	0	1	S1A.mzXML|PmtD.mzXML|PmtG.mzXML	7	https://gnps.ucsd.edu/ProteoSAFe/result.jsp?view=network_displayer&componentindex=1&task=ba0b667a2f444d23ad440d86024b55c8&show=true	1478	0	148.155	0	352755	0	10	3	G2,G3,G4		https://gnps.ucsd.edu//ProteoSAFe/result.jsp?task=ba0b667a2f444d23ad440d86024b55c8&view=cluster_details&protein=1478&show=true	0	421.129	20	1	76	Organic compounds	0.0789474	Organoheterocyclic compounds	0.0263158	Carboxylic acids and derivatives	0.0263158	Benzodiazines	0.0131579	Quinazolines	Aromatic heteropolycyclic compounds	0.0131579	0.0394737			0						0	0					0
1483	147.822	0	-1	PmtD.mzXML|PmtA.mzXML	0	https://gnps.ucsd.edu/ProteoSAFe/result.jsp?view=network_displayer&componentindex=-1&task=ba0b667a2f444d23ad440d86024b55c8&show=true	1483	1	147.822	0	13465	0	1	0	G1,G2		https://gnps.ucsd.edu//ProteoSAFe/result.jsp?task=ba0b667a2f444d23ad440d86024b55c8&view=cluster_details&protein=1483&show=true	0	856.107	2	S78	1	no matches	0	no matches	0	no matches	0	no matches	0	no matches	no matches	0	0			0						0	0					0
1485	149.076	0	-1	S1A.mzXML	2	https://gnps.ucsd.edu/ProteoSAFe/result.jsp?view=network_displayer&componentindex=-1&task=ba0b667a2f444d23ad440d86024b55c8&show=true	1485	0	149.076	0	16231	0	0	0	G4		https://gnps.ucsd.edu//ProteoSAFe/result.jsp?task=ba0b667a2f444d23ad440d86024b55c8&view=cluster_details&protein=1485&show=true	0	215.33	2	S79	1	no matches	0	no matches	0	no matches	0	no matches	0	no matches	no matches	0	0			0						0	0					0
1486	151.147	0	20	PmtD.mzXML|PmtA.mzXML|PmtG.mzXML	0	https://gnps.ucsd.edu/ProteoSAFe/result.jsp?view=network_displayer&componentindex=20&task=ba0b667a2f444d23ad440d86024b55c8&show=true	1486	4	151.147	0	337620	0	1	15	G1,G2,G3		https://gnps.ucsd.edu//ProteoSAFe/result.jsp?task=ba0b667a2f444d23ad440d86024b55c8&view=cluster_details&protein=1486&show=true	0	285.259	20	20	20	Organic compounds	0.35	Benzenoids	0.1	Phenols	0.05	Methoxyphenols	0.05	Methoxyphenols	Aromatic homomonocyclic compounds	0.05	0.15			0						0	0					0
1488	151.217	0	20	PmtD.mzXML|PmtA.mzXML|PmtG.mzXML	0	https://gnps.ucsd.edu/ProteoSAFe/result.jsp?view=network_displayer&componentindex=20&task=ba0b667a2f444d23ad440d86024b55c8&show=true	1488	1	151.217	0	48732	0	1	3	G1,G2,G3		https://gnps.ucsd.edu//ProteoSAFe/result.jsp?task=ba0b667a2f444d23ad440d86024b55c8&view=cluster_details&protein=1488&show=true	0	324.878	5	20	20	Organic compounds	0.35	Benzenoids	0.1	Phenols	0.05	Methoxyphenols	0.05	Methoxyphenols	Aromatic homomonocyclic compounds	0.05	0.15	1S/C10H15N/c1-10(2,11)8-9-6-4-3-5-7-9/h3-7H,8,11H2,1-2H3	CC(C)(N)CC1=CC=CC=C1	3	http://gnps.ucsd.edu/ProteoSAFe/gnpslibraryspectrum.jsp?SpectrumID=CCMSLIB00005754489	nan	Massbank	Isolated	CCMSLIB00005754489	0.82081	6	Hybrid FT	Massbank	Massbank: Phentermine|2-methyl-1-phenylpropan-2-amine	ESI	1.08899
1489	152.058	0	135	S1A.mzXML|PmtD.mzXML|PmtA.mzXML	7	https://gnps.ucsd.edu/ProteoSAFe/result.jsp?view=network_displayer&componentindex=135&task=ba0b667a2f444d23ad440d86024b55c8&show=true	1489	4	152.058	0	208640	0	4	0	G1,G2,G4		https://gnps.ucsd.edu//ProteoSAFe/result.jsp?task=ba0b667a2f444d23ad440d86024b55c8&view=cluster_details&protein=1489&show=true	0	145.595	15	135	2	Organic compounds	0.5	Organoheterocyclic compounds	0.5	Imidazopyrimidines	0.5	Purines and purine derivatives	0.5	Xanthines	Aromatic heteropolycyclic compounds	0.5	0.5	InChI=1S/C5H4N4O2/c10-4-2-3(7-1-6-2)8-5(11)9-4/h1H,(H3,6,7,8,9,10,11)	O=C1NC2=C(NC=N2)C(=O)N1	3	http://gnps.ucsd.edu/ProteoSAFe/gnpslibraryspectrum.jsp?SpectrumID=CCMSLIB00000425197	nan	HMDB	Isolated	CCMSLIB00000425197	0.87856	6	Quattro_QQQ:40eV	HMDB	HMDB:HMDB00292-497 Xanthine	Positive	0.983002
1493	152.108	0	-1	PmtA.mzXML	0	https://gnps.ucsd.edu/ProteoSAFe/result.jsp?view=network_displayer&componentindex=-1&task=ba0b667a2f444d23ad440d86024b55c8&show=true	1493	6	152.108	0	83751	0	0	0	G1		https://gnps.ucsd.edu//ProteoSAFe/result.jsp?task=ba0b667a2f444d23ad440d86024b55c8&view=cluster_details&protein=1493&show=true	0	345.92	6	S80	1	no matches	0	no matches	0	no matches	0	no matches	0	no matches	no matches	0	0			0						0	0					0
1495	153.093	0	-1	PmtD.mzXML	0	https://gnps.ucsd.edu/ProteoSAFe/result.jsp?view=network_displayer&componentindex=-1&task=ba0b667a2f444d23ad440d86024b55c8&show=true	1495	0	153.093	0	100952	0	4	0	G2		https://gnps.ucsd.edu//ProteoSAFe/result.jsp?task=ba0b667a2f444d23ad440d86024b55c8&view=cluster_details&protein=1495&show=true	0	390.45	4	S81	1	no matches	0	no matches	0	no matches	0	no matches	0	no matches	no matches	0	0			0						0	0					0
1507	154.076	0	4	PmtG.mzXML	0	https://gnps.ucsd.edu/ProteoSAFe/result.jsp?view=network_displayer&componentindex=4&task=ba0b667a2f444d23ad440d86024b55c8&show=true	1507	0	154.076	0	51045	0	0	6	G3		https://gnps.ucsd.edu//ProteoSAFe/result.jsp?task=ba0b667a2f444d23ad440d86024b55c8&view=cluster_details&protein=1507&show=true	0	256.421	6	4	35	Organic compounds	0.171429	Organic acids and derivatives	0.171429	Carboxylic acids and derivatives	0.171429	Amino acids, peptides, and analogues	0.171429	Alpha amino acids and derivatives	Aliphatic heteropolycyclic compounds	0.0857143	0.0571429			0						0	0					0
1508	154.076	0	-1	PmtG.mzXML	0	https://gnps.ucsd.edu/ProteoSAFe/result.jsp?view=network_displayer&componentindex=-1&task=ba0b667a2f444d23ad440d86024b55c8&show=true	1508	0	154.076	0	41471	0	0	5	G3		https://gnps.ucsd.edu//ProteoSAFe/result.jsp?task=ba0b667a2f444d23ad440d86024b55c8&view=cluster_details&protein=1508&show=true	0	338.916	5	S82	1	no matches	0	no matches	0	no matches	0	no matches	0	no matches	no matches	0	0			0						0	0					0
1509	154.076	0	4	PmtG.mzXML	0	https://gnps.ucsd.edu/ProteoSAFe/result.jsp?view=network_displayer&componentindex=4&task=ba0b667a2f444d23ad440d86024b55c8&show=true	1509	0	154.076	0	109726	0	0	7	G3		https://gnps.ucsd.edu//ProteoSAFe/result.jsp?task=ba0b667a2f444d23ad440d86024b55c8&view=cluster_details&protein=1509&show=true	0	371.565	7	4	35	Organic compounds	0.171429	Organic acids and derivatives	0.171429	Carboxylic acids and derivatives	0.171429	Amino acids, peptides, and analogues	0.171429	Alpha amino acids and derivatives	Aliphatic heteropolycyclic compounds	0.0857143	0.0571429			0						0	0					0
1513	157.051	0	99	S1A.mzXML	2	https://gnps.ucsd.edu/ProteoSAFe/result.jsp?view=network_displayer&componentindex=99&task=ba0b667a2f444d23ad440d86024b55c8&show=true	1513	0	157.051	0	37360	0	0	0	G4		https://gnps.ucsd.edu//ProteoSAFe/result.jsp?task=ba0b667a2f444d23ad440d86024b55c8&view=cluster_details&protein=1513&show=true	0	205.619	2	99	2	no matches	0	no matches	0	no matches	0	no matches	0	no matches	no matches	0	0			0						0	0					0
1514	157.099	0	-1	PmtD.mzXML	0	https://gnps.ucsd.edu/ProteoSAFe/result.jsp?view=network_displayer&componentindex=-1&task=ba0b667a2f444d23ad440d86024b55c8&show=true	1514	0	157.099	0	58742	0	3	0	G2		https://gnps.ucsd.edu//ProteoSAFe/result.jsp?task=ba0b667a2f444d23ad440d86024b55c8&view=cluster_details&protein=1514&show=true	0	69.2767	3	S83	1	no matches	0	no matches	0	no matches	0	no matches	0	no matches	no matches	0	0			0						0	0					0
1517	158.005	0	-1	S1A.mzXML|PmtD.mzXML|PmtA.mzXML	62	https://gnps.ucsd.edu/ProteoSAFe/result.jsp?view=network_displayer&componentindex=-1&task=ba0b667a2f444d23ad440d86024b55c8&show=true	1517	74	158.005	0	3407270	0	75	0	G1,G2,G4		https://gnps.ucsd.edu//ProteoSAFe/result.jsp?task=ba0b667a2f444d23ad440d86024b55c8&view=cluster_details&protein=1517&show=true	0	1825.78	211	S84	1	no matches	0	no matches	0	no matches	0	no matches	0	no matches	no matches	0	0			0						0	0					0
1519	158.005	0	1	S1A.mzXML|PmtD.mzXML|PmtA.mzXML	13	https://gnps.ucsd.edu/ProteoSAFe/result.jsp?view=network_displayer&componentindex=1&task=ba0b667a2f444d23ad440d86024b55c8&show=true	1519	8	158.005	0	584281	0	11	0	G1,G2,G4		https://gnps.ucsd.edu//ProteoSAFe/result.jsp?task=ba0b667a2f444d23ad440d86024b55c8&view=cluster_details&protein=1519&show=true	0	1575.95	32	1	76	Organic compounds	0.0789474	Organoheterocyclic compounds	0.0263158	Carboxylic acids and derivatives	0.0263158	Benzodiazines	0.0131579	Quinazolines	Aromatic heteropolycyclic compounds	0.0131579	0.0394737			0						0	0					0
1520	158.676	0	-1	S1A.mzXML|PmtD.mzXML|PmtA.mzXML	58	https://gnps.ucsd.edu/ProteoSAFe/result.jsp?view=network_displayer&componentindex=-1&task=ba0b667a2f444d23ad440d86024b55c8&show=true	1520	71	158.676	0	2608200	0	56	0	G1,G2,G4		https://gnps.ucsd.edu//ProteoSAFe/result.jsp?task=ba0b667a2f444d23ad440d86024b55c8&view=cluster_details&protein=1520&show=true	0	1726.33	185	S85	1	no matches	0	no matches	0	no matches	0	no matches	0	no matches	no matches	0	0			0						0	0					0
1537	158.005	0	-1	S1A.mzXML	2	https://gnps.ucsd.edu/ProteoSAFe/result.jsp?view=network_displayer&componentindex=-1&task=ba0b667a2f444d23ad440d86024b55c8&show=true	1537	0	158.005	0	128526	0	0	0	G4		https://gnps.ucsd.edu//ProteoSAFe/result.jsp?task=ba0b667a2f444d23ad440d86024b55c8&view=cluster_details&protein=1537&show=true	0	1976.69	2	S86	1	no matches	0	no matches	0	no matches	0	no matches	0	no matches	no matches	0	0			0						0	0					0
1548	158.094	0	-1	PmtD.mzXML|PmtA.mzXML	0	https://gnps.ucsd.edu/ProteoSAFe/result.jsp?view=network_displayer&componentindex=-1&task=ba0b667a2f444d23ad440d86024b55c8&show=true	1548	4	158.094	0	89289	0	1	0	G1,G2		https://gnps.ucsd.edu//ProteoSAFe/result.jsp?task=ba0b667a2f444d23ad440d86024b55c8&view=cluster_details&protein=1548&show=true	0	53.7274	5	S87	1	no matches	0	no matches	0	no matches	0	no matches	0	no matches	no matches	0	0			0						0	0					0
1551	159.009	0	141	S1A.mzXML|PmtD.mzXML|PmtA.mzXML|PmtG.mzXML	4	https://gnps.ucsd.edu/ProteoSAFe/result.jsp?view=network_displayer&componentindex=141&task=ba0b667a2f444d23ad440d86024b55c8&show=true	1551	3	159.009	0	274947	0	4	7	G1,G2,G3,G4		https://gnps.ucsd.edu//ProteoSAFe/result.jsp?task=ba0b667a2f444d23ad440d86024b55c8&view=cluster_details&protein=1551&show=true	0	246.794	18	141	2	no matches	0	no matches	0	no matches	0	no matches	0	no matches	no matches	0	0			0						0	0					0
1563	158.119	0	-1	PmtD.mzXML	0	https://gnps.ucsd.edu/ProteoSAFe/result.jsp?view=network_displayer&componentindex=-1&task=ba0b667a2f444d23ad440d86024b55c8&show=true	1563	0	158.119	0	30137	0	2	0	G2		https://gnps.ucsd.edu//ProteoSAFe/result.jsp?task=ba0b667a2f444d23ad440d86024b55c8&view=cluster_details&protein=1563&show=true	0	672.084	2	S88	1	no matches	0	no matches	0	no matches	0	no matches	0	no matches	no matches	0	0			0						0	0					0
1569	158.12	0	-1	PmtG.mzXML	0	https://gnps.ucsd.edu/ProteoSAFe/result.jsp?view=network_displayer&componentindex=-1&task=ba0b667a2f444d23ad440d86024b55c8&show=true	1569	0	158.12	0	9497	0	0	2	G3		https://gnps.ucsd.edu//ProteoSAFe/result.jsp?task=ba0b667a2f444d23ad440d86024b55c8&view=cluster_details&protein=1569&show=true	0	585.989	2	S89	1	no matches	0	no matches	0	no matches	0	no matches	0	no matches	no matches	0	0			0						0	0					0
1571	158.156	0	-1	S1A.mzXML|PmtD.mzXML|PmtA.mzXML	2	https://gnps.ucsd.edu/ProteoSAFe/result.jsp?view=network_displayer&componentindex=-1&task=ba0b667a2f444d23ad440d86024b55c8&show=true	1571	2	158.156	0	68031	0	2	0	G1,G2,G4		https://gnps.ucsd.edu//ProteoSAFe/result.jsp?task=ba0b667a2f444d23ad440d86024b55c8&view=cluster_details&protein=1571&show=true	0	769.635	6	S90	1	no matches	0	no matches	0	no matches	0	no matches	0	no matches	no matches	0	0			0						0	0					0
1576	158.156	0	-1	S1A.mzXML|PmtG.mzXML	1	https://gnps.ucsd.edu/ProteoSAFe/result.jsp?view=network_displayer&componentindex=-1&task=ba0b667a2f444d23ad440d86024b55c8&show=true	1576	0	158.156	0	37416	0	0	3	G3,G4		https://gnps.ucsd.edu//ProteoSAFe/result.jsp?task=ba0b667a2f444d23ad440d86024b55c8&view=cluster_details&protein=1576&show=true	0	771.92	4	S91	1	no matches	0	no matches	0	no matches	0	no matches	0	no matches	no matches	0	0			0						0	0					0
1582	158.963	0	-1	S1A.mzXML|PmtD.mzXML|PmtA.mzXML	109	https://gnps.ucsd.edu/ProteoSAFe/result.jsp?view=network_displayer&componentindex=-1&task=ba0b667a2f444d23ad440d86024b55c8&show=true	1582	144	158.963	0	5251070	0	71	0	G1,G2,G4		https://gnps.ucsd.edu//ProteoSAFe/result.jsp?task=ba0b667a2f444d23ad440d86024b55c8&view=cluster_details&protein=1582&show=true	0	1601.49	324	S92	1	no matches	0	no matches	0	no matches	0	no matches	0	no matches	no matches	0	0			0						0	0					0
1584	158.963	0	1	S1A.mzXML|PmtD.mzXML|PmtA.mzXML	25	https://gnps.ucsd.edu/ProteoSAFe/result.jsp?view=network_displayer&componentindex=1&task=ba0b667a2f444d23ad440d86024b55c8&show=true	1584	13	158.963	0	737099	0	10	0	G1,G2,G4		https://gnps.ucsd.edu//ProteoSAFe/result.jsp?task=ba0b667a2f444d23ad440d86024b55c8&view=cluster_details&protein=1584&show=true	0	1570.39	48	1	76	Organic compounds	0.0789474	Organoheterocyclic compounds	0.0263158	Carboxylic acids and derivatives	0.0263158	Benzodiazines	0.0131579	Quinazolines	Aromatic heteropolycyclic compounds	0.0131579	0.0394737			0						0	0					0
1607	159.776	0	50	S1A.mzXML|PmtD.mzXML|PmtA.mzXML|PmtG.mzXML	4	https://gnps.ucsd.edu/ProteoSAFe/result.jsp?view=network_displayer&componentindex=50&task=ba0b667a2f444d23ad440d86024b55c8&show=true	1607	2	159.776	0	461196	0	7	13	G1,G2,G3,G4		https://gnps.ucsd.edu//ProteoSAFe/result.jsp?task=ba0b667a2f444d23ad440d86024b55c8&view=cluster_details&protein=1607&show=true	0	163.705	26	50	2	Organic compounds	0.5	Organoheterocyclic compounds	0.5	Benzimidazoles	0.5	nan	0.5	Benzimidazoles	Aromatic heteropolycyclic compounds	0.5	0.5	InChI=1S/C10H12N2/c1-2-5-10-11-8-6-3-4-7-9(8)12-10/h3-4,6-7H,2,5H2,1H3,(H,11,12)	CCCC1=NC2=CC=CC=C2N1	3	http://gnps.ucsd.edu/ProteoSAFe/gnpslibraryspectrum.jsp?SpectrumID=CCMSLIB00003139423	nan	Data deposited by mjmeehan	Isolated	CCMSLIB00003139423	0.77827	10	qTof	Data from Kim Prather	Spectral Match to 2-Propylbenzimidazole from NIST14	ESI	1.327
1609	160.078	0	-1	PmtG.mzXML	0	https://gnps.ucsd.edu/ProteoSAFe/result.jsp?view=network_displayer&componentindex=-1&task=ba0b667a2f444d23ad440d86024b55c8&show=true	1609	0	160.078	0	14671	0	0	2	G3		https://gnps.ucsd.edu//ProteoSAFe/result.jsp?task=ba0b667a2f444d23ad440d86024b55c8&view=cluster_details&protein=1609&show=true	0	57.7725	2	S93	1	no matches	0	no matches	0	no matches	0	no matches	0	no matches	no matches	0	0			0						0	0					0
1616	160.098	0	16	PmtD.mzXML	0	https://gnps.ucsd.edu/ProteoSAFe/result.jsp?view=network_displayer&componentindex=16&task=ba0b667a2f444d23ad440d86024b55c8&show=true	1616	0	160.098	0	193313	0	8	0	G2		https://gnps.ucsd.edu//ProteoSAFe/result.jsp?task=ba0b667a2f444d23ad440d86024b55c8&view=cluster_details&protein=1616&show=true	0	330.265	8	16	26	Organic compounds	0.307692	Nucleosides, nucleotides, and analogues	0.192308	Purine nucleosides	0.192308	nan	0.192308	Purine nucleosides	Aromatic heteropolycyclic compounds	0.192308	0.230769			0						0	0					0
1621	160.135	0	24	S1A.mzXML|PmtD.mzXML|PmtA.mzXML	1	https://gnps.ucsd.edu/ProteoSAFe/result.jsp?view=network_displayer&componentindex=24&task=ba0b667a2f444d23ad440d86024b55c8&show=true	1621	3	160.135	0	75403	0	2	0	G1,G2,G4		https://gnps.ucsd.edu//ProteoSAFe/result.jsp?task=ba0b667a2f444d23ad440d86024b55c8&view=cluster_details&protein=1621&show=true	0	50.3443	6	24	26	Organic compounds	0.115385	Benzenoids	0.0384615	Phenols	0.0384615	Methoxyphenols	0.0384615	Methoxyphenols	Aromatic homomonocyclic compounds	0.0384615	0.0384615	InChI=1S/C7H15NO3/c1-8(2,3)5-6(9)4-7(10)11/h6,9H,4-5H2,1-3H3/t6-/m1/s1	C[N+](C)(C)C[C@@H](CC(=O)[O-])O	1	http://gnps.ucsd.edu/ProteoSAFe/gnpslibraryspectrum.jsp?SpectrumID=CCMSLIB00006121075	nan	Data Collector	Isolated	CCMSLIB00006121075	0.813354	6	Orbitrap	PI	(-)-L-Carnitine - 40.0 eV	ESI	1.9774
1625	161.031	0	-1	PmtD.mzXML	0	https://gnps.ucsd.edu/ProteoSAFe/result.jsp?view=network_displayer&componentindex=-1&task=ba0b667a2f444d23ad440d86024b55c8&show=true	1625	0	161.031	0	78162	0	2	0	G2		https://gnps.ucsd.edu//ProteoSAFe/result.jsp?task=ba0b667a2f444d23ad440d86024b55c8&view=cluster_details&protein=1625&show=true	0	45.134	2	S94	1	no matches	0	no matches	0	no matches	0	no matches	0	no matches	no matches	0	0			0						0	0					0
1627	161.074	0	-1	PmtG.mzXML	0	https://gnps.ucsd.edu/ProteoSAFe/result.jsp?view=network_displayer&componentindex=-1&task=ba0b667a2f444d23ad440d86024b55c8&show=true	1627	0	161.074	0	26710	0	0	2	G3		https://gnps.ucsd.edu//ProteoSAFe/result.jsp?task=ba0b667a2f444d23ad440d86024b55c8&view=cluster_details&protein=1627&show=true	0	185.609	2	S95	1	no matches	0	no matches	0	no matches	0	no matches	0	no matches	no matches	0	0			0						0	0					0
1628	161.074	0	-1	PmtG.mzXML	0	https://gnps.ucsd.edu/ProteoSAFe/result.jsp?view=network_displayer&componentindex=-1&task=ba0b667a2f444d23ad440d86024b55c8&show=true	1628	0	161.074	0	56706	0	0	6	G3		https://gnps.ucsd.edu//ProteoSAFe/result.jsp?task=ba0b667a2f444d23ad440d86024b55c8&view=cluster_details&protein=1628&show=true	0	185.756	6	S96	1	no matches	0	no matches	0	no matches	0	no matches	0	no matches	no matches	0	0			0						0	0					0
1630	161.108	0	20	S1A.mzXML	13	https://gnps.ucsd.edu/ProteoSAFe/result.jsp?view=network_displayer&componentindex=20&task=ba0b667a2f444d23ad440d86024b55c8&show=true	1630	0	161.108	0	293219	0	0	0	G4		https://gnps.ucsd.edu//ProteoSAFe/result.jsp?task=ba0b667a2f444d23ad440d86024b55c8&view=cluster_details&protein=1630&show=true	0	576.105	13	20	20	Organic compounds	0.35	Benzenoids	0.1	Phenols	0.05	Methoxyphenols	0.05	Methoxyphenols	Aromatic homomonocyclic compounds	0.05	0.15	InChI=1S/C9H6O3/c10-7-3-1-6-2-4-9(11)12-8(6)5-7/h1-5,10H	O=C1OC=2C=C(O)C=CC2C=C1	1	http://gnps.ucsd.edu/ProteoSAFe/gnpslibraryspectrum.jsp?SpectrumID=CCMSLIB00006380608	nan	BMDMS-NP	Commercial standard	CCMSLIB00006380608	0.886789	6	Orbitrap	BMDMS-NP	Umbelliferone	ESI	1.93199
1631	161.098	0	20	S1A.mzXML	2	https://gnps.ucsd.edu/ProteoSAFe/result.jsp?view=network_displayer&componentindex=20&task=ba0b667a2f444d23ad440d86024b55c8&show=true	1631	0	161.098	0	49035	0	0	0	G4		https://gnps.ucsd.edu//ProteoSAFe/result.jsp?task=ba0b667a2f444d23ad440d86024b55c8&view=cluster_details&protein=1631&show=true	0	652.778	2	20	20	Organic compounds	0.35	Benzenoids	0.1	Phenols	0.05	Methoxyphenols	0.05	Methoxyphenols	Aromatic homomonocyclic compounds	0.05	0.15			0						0	0					0
1632	161.131	0	14	S1A.mzXML|PmtA.mzXML|PmtG.mzXML	5	https://gnps.ucsd.edu/ProteoSAFe/result.jsp?view=network_displayer&componentindex=14&task=ba0b667a2f444d23ad440d86024b55c8&show=true	1632	7	161.131	0	192837	0	0	5	G1,G3,G4		https://gnps.ucsd.edu//ProteoSAFe/result.jsp?task=ba0b667a2f444d23ad440d86024b55c8&view=cluster_details&protein=1632&show=true	0	244.703	17	14	17	Organic compounds	0.176471	Organoheterocyclic compounds	0.117647	Tetracyclines	0.0588235	nan	0.117647	Tetracyclines	Aromatic homopolycyclic compounds	0.0588235	0.0588235			0						0	0					0
1637	162.115	0	24	PmtG.mzXML	0	https://gnps.ucsd.edu/ProteoSAFe/result.jsp?view=network_displayer&componentindex=24&task=ba0b667a2f444d23ad440d86024b55c8&show=true	1637	0	162.115	0	19918	0	0	2	G3		https://gnps.ucsd.edu//ProteoSAFe/result.jsp?task=ba0b667a2f444d23ad440d86024b55c8&view=cluster_details&protein=1637&show=true	0	44.5655	2	24	26	Organic compounds	0.115385	Benzenoids	0.0384615	Phenols	0.0384615	Methoxyphenols	0.0384615	Methoxyphenols	Aromatic homomonocyclic compounds	0.0384615	0.0384615			0						0	0					0
1639	165.089	0	1	S1A.mzXML|PmtD.mzXML|PmtA.mzXML|PmtG.mzXML	18	https://gnps.ucsd.edu/ProteoSAFe/result.jsp?view=network_displayer&componentindex=1&task=ba0b667a2f444d23ad440d86024b55c8&show=true	1639	14	165.089	0	1170510	0	13	9	G1,G2,G3,G4		https://gnps.ucsd.edu//ProteoSAFe/result.jsp?task=ba0b667a2f444d23ad440d86024b55c8&view=cluster_details&protein=1639&show=true	0	363.358	54	1	76	Organic compounds	0.0789474	Organoheterocyclic compounds	0.0263158	Carboxylic acids and derivatives	0.0263158	Benzodiazines	0.0131579	Quinazolines	Aromatic heteropolycyclic compounds	0.0131579	0.0394737	nan	nan	3	http://gnps.ucsd.edu/ProteoSAFe/gnpslibraryspectrum.jsp?SpectrumID=CCMSLIB00000208978	nan	ReSpect	Isolated	CCMSLIB00000208978	0.858974	6	QqQ	Putative ReSpect Match	ReSpect:PM000939 L-Phenylalanine	ESI	0.910995
1641	163.15	0	-1	S1A.mzXML	6	https://gnps.ucsd.edu/ProteoSAFe/result.jsp?view=network_displayer&componentindex=-1&task=ba0b667a2f444d23ad440d86024b55c8&show=true	1641	0	163.15	0	97442	0	0	0	G4		https://gnps.ucsd.edu//ProteoSAFe/result.jsp?task=ba0b667a2f444d23ad440d86024b55c8&view=cluster_details&protein=1641&show=true	0	738.981	6	S97	1	Organic compounds	1	Phenylpropanoids and polyketides	1	Cinnamaldehydes	1	nan	1	Cinnamaldehydes	Aromatic homomonocyclic compounds	1	1	"InChI=1S/C10H10O2/c1-12-10-7-3-2-5-9(10)6-4-8-11/h2-8H,1H3/b6-4+"	COC1=C(C=CC=C1)/C=C/C=O	3	http://gnps.ucsd.edu/ProteoSAFe/gnpslibraryspectrum.jsp?SpectrumID=CCMSLIB00006681094	nan	MoNA:MoNA036683	isolated	CCMSLIB00006681094	0.779403	6	qTof	MoNA	2-METHOXYCINNAMALDEHYDE	ESI	0.0749969
1642	163.15	0	-1	S1A.mzXML	2	https://gnps.ucsd.edu/ProteoSAFe/result.jsp?view=network_displayer&componentindex=-1&task=ba0b667a2f444d23ad440d86024b55c8&show=true	1642	0	163.15	0	43243	0	0	0	G4		https://gnps.ucsd.edu//ProteoSAFe/result.jsp?task=ba0b667a2f444d23ad440d86024b55c8&view=cluster_details&protein=1642&show=true	0	741.824	2	S98	1	no matches	0	no matches	0	no matches	0	no matches	0	no matches	no matches	0	0			0						0	0					0
1645	164.319	0	-1	S1A.mzXML|PmtD.mzXML|PmtA.mzXML	2	https://gnps.ucsd.edu/ProteoSAFe/result.jsp?view=network_displayer&componentindex=-1&task=ba0b667a2f444d23ad440d86024b55c8&show=true	1645	2	164.319	0	62492	0	1	0	G1,G2,G4		https://gnps.ucsd.edu//ProteoSAFe/result.jsp?task=ba0b667a2f444d23ad440d86024b55c8&view=cluster_details&protein=1645&show=true	0	220.309	5	S99	1	no matches	0	no matches	0	no matches	0	no matches	0	no matches	no matches	0	0			0						0	0					0
1648	165.093	0	20	PmtD.mzXML|PmtA.mzXML	0	https://gnps.ucsd.edu/ProteoSAFe/result.jsp?view=network_displayer&componentindex=20&task=ba0b667a2f444d23ad440d86024b55c8&show=true	1648	4	165.093	0	70790	0	3	0	G1,G2		https://gnps.ucsd.edu//ProteoSAFe/result.jsp?task=ba0b667a2f444d23ad440d86024b55c8&view=cluster_details&protein=1648&show=true	0	1285.56	7	20	20	Organic compounds	0.35	Benzenoids	0.1	Phenols	0.05	Methoxyphenols	0.05	Methoxyphenols	Aromatic homomonocyclic compounds	0.05	0.15			0						0	0					0
1649	166.023	0	-1	PmtA.mzXML	0	https://gnps.ucsd.edu/ProteoSAFe/result.jsp?view=network_displayer&componentindex=-1&task=ba0b667a2f444d23ad440d86024b55c8&show=true	1649	11	166.023	0	176448	0	0	0	G1		https://gnps.ucsd.edu//ProteoSAFe/result.jsp?task=ba0b667a2f444d23ad440d86024b55c8&view=cluster_details&protein=1649&show=true	0	108.035	11	S100	1	no matches	0	no matches	0	no matches	0	no matches	0	no matches	no matches	0	0			0						0	0					0
1651	166.051	0	-1	PmtD.mzXML	0	https://gnps.ucsd.edu/ProteoSAFe/result.jsp?view=network_displayer&componentindex=-1&task=ba0b667a2f444d23ad440d86024b55c8&show=true	1651	0	166.051	0	41710	0	2	0	G2		https://gnps.ucsd.edu//ProteoSAFe/result.jsp?task=ba0b667a2f444d23ad440d86024b55c8&view=cluster_details&protein=1651&show=true	0	67.941	2	S101	1	Organic compounds	1	Organoheterocyclic compounds	1	Pyridines and derivatives	1	Pyridinecarboxylic acids and derivatives	1	Pyridinecarboxylic acids	Aromatic heteromonocyclic compounds	1	1	"InChI=1S/C8H9NO4/c1-4-7(11)6(8(12)13)5(3-10)2-9-4/h2,10-11H,3H2,1H3,(H,12,13)"	CC1=NC=C(CO)C(C(O)=O)=C1O	1	http://gnps.ucsd.edu/ProteoSAFe/gnpslibraryspectrum.jsp?SpectrumID=CCMSLIB00005464270	nan	Kelly Weldon	Commercial	CCMSLIB00005464270	0.945627	7	Orbitrap	Dorrestein	4-PYRIDOXATE	ESI	0.0019989
1654	166.088	0	-1	PmtA.mzXML	0	https://gnps.ucsd.edu/ProteoSAFe/result.jsp?view=network_displayer&componentindex=-1&task=ba0b667a2f444d23ad440d86024b55c8&show=true	1654	2	166.088	0	21361	0	0	0	G1		https://gnps.ucsd.edu//ProteoSAFe/result.jsp?task=ba0b667a2f444d23ad440d86024b55c8&view=cluster_details&protein=1654&show=true	0	496.955	2	S102	1	no matches	0	no matches	0	no matches	0	no matches	0	no matches	no matches	0	0			0						0	0					0
1659	166.089	0	-1	PmtG.mzXML	0	https://gnps.ucsd.edu/ProteoSAFe/result.jsp?view=network_displayer&componentindex=-1&task=ba0b667a2f444d23ad440d86024b55c8&show=true	1659	0	166.089	0	21401	0	0	3	G3		https://gnps.ucsd.edu//ProteoSAFe/result.jsp?task=ba0b667a2f444d23ad440d86024b55c8&view=cluster_details&protein=1659&show=true	0	487.261	3	S103	1	no matches	0	no matches	0	no matches	0	no matches	0	no matches	no matches	0	0	nan	nan	3	http://gnps.ucsd.edu/ProteoSAFe/gnpslibraryspectrum.jsp?SpectrumID=CCMSLIB00003135839	nan	Data deposited by lfnothias	Isolated	CCMSLIB00003135839	0.747055	6	IT/ion trap	Data from Pieter Dorrestein	Spectral Match to .alpha.-CMBHC from NIST14	ESI	0.992004
1666	168.067	0	-1	PmtD.mzXML	0	https://gnps.ucsd.edu/ProteoSAFe/result.jsp?view=network_displayer&componentindex=-1&task=ba0b667a2f444d23ad440d86024b55c8&show=true	1666	0	168.067	0	44962	0	2	0	G2		https://gnps.ucsd.edu//ProteoSAFe/result.jsp?task=ba0b667a2f444d23ad440d86024b55c8&view=cluster_details&protein=1666&show=true	0	170.602	2	S104	1	no matches	0	no matches	0	no matches	0	no matches	0	no matches	no matches	0	0			0						0	0					0
1668	168.104	0	20	PmtD.mzXML|PmtG.mzXML	0	https://gnps.ucsd.edu/ProteoSAFe/result.jsp?view=network_displayer&componentindex=20&task=ba0b667a2f444d23ad440d86024b55c8&show=true	1668	0	168.104	0	120081	0	3	6	G2,G3		https://gnps.ucsd.edu//ProteoSAFe/result.jsp?task=ba0b667a2f444d23ad440d86024b55c8&view=cluster_details&protein=1668&show=true	0	314.003	9	20	20	Organic compounds	0.35	Benzenoids	0.1	Phenols	0.05	Methoxyphenols	0.05	Methoxyphenols	Aromatic homomonocyclic compounds	0.05	0.15	InChI=1S/C9H13NO2/c1-12-9-6-7(4-5-10)2-3-8(9)11/h2-3,6,11H,4-5,10H2,1H3	COc1cc(ccc1O)CCN	1	http://gnps.ucsd.edu/ProteoSAFe/gnpslibraryspectrum.jsp?SpectrumID=CCMSLIB00006120197	nan	Data Collector	Isolated	CCMSLIB00006120197	0.958367	6	Orbitrap	PI	3-Methoxytyramine - 40.0 eV	ESI	0.0022583
1669	168.116	0	-1	PmtG.mzXML	0	https://gnps.ucsd.edu/ProteoSAFe/result.jsp?view=network_displayer&componentindex=-1&task=ba0b667a2f444d23ad440d86024b55c8&show=true	1669	0	168.116	0	47934	0	0	3	G3		https://gnps.ucsd.edu//ProteoSAFe/result.jsp?task=ba0b667a2f444d23ad440d86024b55c8&view=cluster_details&protein=1669&show=true	0	235.462	3	S105	1	no matches	0	no matches	0	no matches	0	no matches	0	no matches	no matches	0	0			0						0	0					0
1670	168.116	0	-1	PmtG.mzXML	0	https://gnps.ucsd.edu/ProteoSAFe/result.jsp?view=network_displayer&componentindex=-1&task=ba0b667a2f444d23ad440d86024b55c8&show=true	1670	0	168.116	0	12058	0	0	2	G3		https://gnps.ucsd.edu//ProteoSAFe/result.jsp?task=ba0b667a2f444d23ad440d86024b55c8&view=cluster_details&protein=1670&show=true	0	236.51	2	S106	1	no matches	0	no matches	0	no matches	0	no matches	0	no matches	no matches	0	0			0						0	0					0
1675	169.088	0	-1	PmtD.mzXML	0	https://gnps.ucsd.edu/ProteoSAFe/result.jsp?view=network_displayer&componentindex=-1&task=ba0b667a2f444d23ad440d86024b55c8&show=true	1675	0	169.088	0	65029	0	4	0	G2		https://gnps.ucsd.edu//ProteoSAFe/result.jsp?task=ba0b667a2f444d23ad440d86024b55c8&view=cluster_details&protein=1675&show=true	0	445.293	4	S107	1	no matches	0	no matches	0	no matches	0	no matches	0	no matches	no matches	0	0			0						0	0					0
1678	169.136	0	4	PmtG.mzXML	0	https://gnps.ucsd.edu/ProteoSAFe/result.jsp?view=network_displayer&componentindex=4&task=ba0b667a2f444d23ad440d86024b55c8&show=true	1678	0	169.136	0	32009	0	0	2	G3		https://gnps.ucsd.edu//ProteoSAFe/result.jsp?task=ba0b667a2f444d23ad440d86024b55c8&view=cluster_details&protein=1678&show=true	0	231.587	2	4	35	Organic compounds	0.171429	Organic acids and derivatives	0.171429	Carboxylic acids and derivatives	0.171429	Amino acids, peptides, and analogues	0.171429	Alpha amino acids and derivatives	Aliphatic heteropolycyclic compounds	0.0857143	0.0571429			0						0	0					0
1680	170.119	0	-1	S1A.mzXML	2	https://gnps.ucsd.edu/ProteoSAFe/result.jsp?view=network_displayer&componentindex=-1&task=ba0b667a2f444d23ad440d86024b55c8&show=true	1680	0	170.119	0	40505	0	0	0	G4		https://gnps.ucsd.edu//ProteoSAFe/result.jsp?task=ba0b667a2f444d23ad440d86024b55c8&view=cluster_details&protein=1680&show=true	0	142.027	2	S108	1	no matches	0	no matches	0	no matches	0	no matches	0	no matches	no matches	0	0			0						0	0					0
1681	171.114	0	-1	S1A.mzXML	6	https://gnps.ucsd.edu/ProteoSAFe/result.jsp?view=network_displayer&componentindex=-1&task=ba0b667a2f444d23ad440d86024b55c8&show=true	1681	0	171.114	0	74995	0	0	0	G4		https://gnps.ucsd.edu//ProteoSAFe/result.jsp?task=ba0b667a2f444d23ad440d86024b55c8&view=cluster_details&protein=1681&show=true	0	483.494	6	S109	1	no matches	0	no matches	0	no matches	0	no matches	0	no matches	no matches	0	0			0						0	0					0
1682	171.083	0	-1	S1A.mzXML	3	https://gnps.ucsd.edu/ProteoSAFe/result.jsp?view=network_displayer&componentindex=-1&task=ba0b667a2f444d23ad440d86024b55c8&show=true	1682	0	171.083	0	32191	0	0	0	G4		https://gnps.ucsd.edu//ProteoSAFe/result.jsp?task=ba0b667a2f444d23ad440d86024b55c8&view=cluster_details&protein=1682&show=true	0	848.795	3	S110	1	no matches	0	no matches	0	no matches	0	no matches	0	no matches	no matches	0	0			0						0	0					0
1686	171.103	0	47	PmtD.mzXML	0	https://gnps.ucsd.edu/ProteoSAFe/result.jsp?view=network_displayer&componentindex=47&task=ba0b667a2f444d23ad440d86024b55c8&show=true	1686	0	171.103	0	138106	0	8	0	G2		https://gnps.ucsd.edu//ProteoSAFe/result.jsp?task=ba0b667a2f444d23ad440d86024b55c8&view=cluster_details&protein=1686&show=true	0	393.98	8	47	2	no matches	0	no matches	0	no matches	0	no matches	0	no matches	no matches	0	0			0						0	0					0
1693	171.151	0	-1	PmtA.mzXML	0	https://gnps.ucsd.edu/ProteoSAFe/result.jsp?view=network_displayer&componentindex=-1&task=ba0b667a2f444d23ad440d86024b55c8&show=true	1693	3	171.151	0	38626	0	0	0	G1		https://gnps.ucsd.edu//ProteoSAFe/result.jsp?task=ba0b667a2f444d23ad440d86024b55c8&view=cluster_details&protein=1693&show=true	0	560.445	3	S111	1	no matches	0	no matches	0	no matches	0	no matches	0	no matches	no matches	0	0			0						0	0					0
1694	173.098	0	20	S1A.mzXML	2	https://gnps.ucsd.edu/ProteoSAFe/result.jsp?view=network_displayer&componentindex=20&task=ba0b667a2f444d23ad440d86024b55c8&show=true	1694	0	173.098	0	24172	0	0	0	G4		https://gnps.ucsd.edu//ProteoSAFe/result.jsp?task=ba0b667a2f444d23ad440d86024b55c8&view=cluster_details&protein=1694&show=true	0	534.592	2	20	20	Organic compounds	0.35	Benzenoids	0.1	Phenols	0.05	Methoxyphenols	0.05	Methoxyphenols	Aromatic homomonocyclic compounds	0.05	0.15			0						0	0					0
1695	173.227	0	-1	S1A.mzXML|PmtA.mzXML	1	https://gnps.ucsd.edu/ProteoSAFe/result.jsp?view=network_displayer&componentindex=-1&task=ba0b667a2f444d23ad440d86024b55c8&show=true	1695	1	173.227	0	23034	0	0	0	G1,G4		https://gnps.ucsd.edu//ProteoSAFe/result.jsp?task=ba0b667a2f444d23ad440d86024b55c8&view=cluster_details&protein=1695&show=true	0	536.56	2	S112	1	no matches	0	no matches	0	no matches	0	no matches	0	no matches	no matches	0	0			0						0	0					0
1698	173.736	0	155	S1A.mzXML|PmtD.mzXML|PmtA.mzXML	4	https://gnps.ucsd.edu/ProteoSAFe/result.jsp?view=network_displayer&componentindex=155&task=ba0b667a2f444d23ad440d86024b55c8&show=true	1698	2	173.736	0	237752	0	5	0	G1,G2,G4		https://gnps.ucsd.edu//ProteoSAFe/result.jsp?task=ba0b667a2f444d23ad440d86024b55c8&view=cluster_details&protein=1698&show=true	0	175.692	11	155	2	no matches	0	no matches	0	no matches	0	no matches	0	no matches	no matches	0	0			0						0	0					0
1702	176.036	0	-1	PmtA.mzXML	0	https://gnps.ucsd.edu/ProteoSAFe/result.jsp?view=network_displayer&componentindex=-1&task=ba0b667a2f444d23ad440d86024b55c8&show=true	1702	3	176.036	0	36315	0	0	0	G1		https://gnps.ucsd.edu//ProteoSAFe/result.jsp?task=ba0b667a2f444d23ad440d86024b55c8&view=cluster_details&protein=1702&show=true	0	252.033	3	S113	1	no matches	0	no matches	0	no matches	0	no matches	0	no matches	no matches	0	0			0						0	0					0
1703	176.057	0	-1	PmtD.mzXML	0	https://gnps.ucsd.edu/ProteoSAFe/result.jsp?view=network_displayer&componentindex=-1&task=ba0b667a2f444d23ad440d86024b55c8&show=true	1703	0	176.057	0	39033	0	3	0	G2		https://gnps.ucsd.edu//ProteoSAFe/result.jsp?task=ba0b667a2f444d23ad440d86024b55c8&view=cluster_details&protein=1703&show=true	0	859.846	3	S114	1	no matches	0	no matches	0	no matches	0	no matches	0	no matches	no matches	0	0			0						0	0					0
1707	176.073	0	-1	PmtG.mzXML	0	https://gnps.ucsd.edu/ProteoSAFe/result.jsp?view=network_displayer&componentindex=-1&task=ba0b667a2f444d23ad440d86024b55c8&show=true	1707	0	176.073	0	42919	0	0	3	G3		https://gnps.ucsd.edu//ProteoSAFe/result.jsp?task=ba0b667a2f444d23ad440d86024b55c8&view=cluster_details&protein=1707&show=true	0	216.125	3	S115	1	Organic compounds	1	Benzenoids	1	Benzene and substituted derivatives	1	Benzoic acids and derivatives	1	Hydroxybenzoic acid derivatives	Aromatic homomonocyclic compounds	1	1	"InChI=1S/C9H8O5/c1-4-2-6(11)5(3-10)8(12)7(4)9(13)14/h2-3,11-12H,1H3,(H,13,14)"	Cc1cc(c(c(c1C(=O)O)O)C=O)O	3	http://gnps.ucsd.edu/ProteoSAFe/gnpslibraryspectrum.jsp?SpectrumID=CCMSLIB00005719020	nan	Damien OLIVIER	Isolated	CCMSLIB00005719020	0.797894	7	qTof	David RONDEAU Thomas DELHAYE	Haematommic acid	LC-ESI	0.945999
1712	176.073	0	164	PmtG.mzXML	0	https://gnps.ucsd.edu/ProteoSAFe/result.jsp?view=network_displayer&componentindex=164&task=ba0b667a2f444d23ad440d86024b55c8&show=true	1712	0	176.073	0	41547	0	0	2	G3		https://gnps.ucsd.edu//ProteoSAFe/result.jsp?task=ba0b667a2f444d23ad440d86024b55c8&view=cluster_details&protein=1712&show=true	0	361.479	2	164	2	no matches	0	no matches	0	no matches	0	no matches	0	no matches	no matches	0	0			0						0	0					0
1714	176.073	0	-1	PmtG.mzXML	0	https://gnps.ucsd.edu/ProteoSAFe/result.jsp?view=network_displayer&componentindex=-1&task=ba0b667a2f444d23ad440d86024b55c8&show=true	1714	0	176.073	0	12158	0	0	3	G3		https://gnps.ucsd.edu//ProteoSAFe/result.jsp?task=ba0b667a2f444d23ad440d86024b55c8&view=cluster_details&protein=1714&show=true	0	365.068	3	S116	1	no matches	0	no matches	0	no matches	0	no matches	0	no matches	no matches	0	0	InChI=1S/C11H14N2/c1-13(2)8-9-7-12-11-6-4-3-5-10(9)11/h3-7,12H,8H2,1-2H3	CN(C)Cc1c[nH]c2ccccc12	3	http://gnps.ucsd.edu/ProteoSAFe/gnpslibraryspectrum.jsp?SpectrumID=CCMSLIB00004694358	nan	MoNA:VF-NPL-QEHF003295	isolated	CCMSLIB00004694358	0.700747	6	ESI-QFT	MoNA	Gramine	nan	0.949997
1715	176.13	0	-1	PmtD.mzXML	0	https://gnps.ucsd.edu/ProteoSAFe/result.jsp?view=network_displayer&componentindex=-1&task=ba0b667a2f444d23ad440d86024b55c8&show=true	1715	0	176.13	0	23633	0	2	0	G2		https://gnps.ucsd.edu//ProteoSAFe/result.jsp?task=ba0b667a2f444d23ad440d86024b55c8&view=cluster_details&protein=1715&show=true	0	49.8795	2	S117	1	no matches	0	no matches	0	no matches	0	no matches	0	no matches	no matches	0	0			0						0	0					0
1717	177.056	0	-1	S1A.mzXML|PmtA.mzXML	2	https://gnps.ucsd.edu/ProteoSAFe/result.jsp?view=network_displayer&componentindex=-1&task=ba0b667a2f444d23ad440d86024b55c8&show=true	1717	2	177.056	0	64274	0	0	0	G1,G4		https://gnps.ucsd.edu//ProteoSAFe/result.jsp?task=ba0b667a2f444d23ad440d86024b55c8&view=cluster_details&protein=1717&show=true	0	394.896	4	S118	1	no matches	0	no matches	0	no matches	0	no matches	0	no matches	no matches	0	0	nan	nan	3	http://gnps.ucsd.edu/ProteoSAFe/gnpslibraryspectrum.jsp?SpectrumID=CCMSLIB00003136380	nan	Data deposited by fevargas	Isolated	CCMSLIB00003136380	0.916023	6	Q-TOF	Data from Suryasarathi Dasgupta	Spectral Match to trans-Ferulic acid from NIST14	ESI	0.00100708
1718	177.056	0	-1	S1A.mzXML|PmtA.mzXML	2	https://gnps.ucsd.edu/ProteoSAFe/result.jsp?view=network_displayer&componentindex=-1&task=ba0b667a2f444d23ad440d86024b55c8&show=true	1718	2	177.056	0	57700	0	0	0	G1,G4		https://gnps.ucsd.edu//ProteoSAFe/result.jsp?task=ba0b667a2f444d23ad440d86024b55c8&view=cluster_details&protein=1718&show=true	0	395.283	4	S119	1	no matches	0	no matches	0	no matches	0	no matches	0	no matches	no matches	0	0			0						0	0					0
1723	178.925	0	1	S1A.mzXML|PmtD.mzXML|PmtA.mzXML	20	https://gnps.ucsd.edu/ProteoSAFe/result.jsp?view=network_displayer&componentindex=1&task=ba0b667a2f444d23ad440d86024b55c8&show=true	1723	7	178.925	0	628165	0	12	0	G1,G2,G4		https://gnps.ucsd.edu//ProteoSAFe/result.jsp?task=ba0b667a2f444d23ad440d86024b55c8&view=cluster_details&protein=1723&show=true	0	413.497	39	1	76	Organic compounds	0.0789474	Organoheterocyclic compounds	0.0263158	Carboxylic acids and derivatives	0.0263158	Benzodiazines	0.0131579	Quinazolines	Aromatic heteropolycyclic compounds	0.0131579	0.0394737			0						0	0					0
1724	177.141	0	-1	PmtG.mzXML	0	https://gnps.ucsd.edu/ProteoSAFe/result.jsp?view=network_displayer&componentindex=-1&task=ba0b667a2f444d23ad440d86024b55c8&show=true	1724	0	177.141	0	11967	0	0	2	G3		https://gnps.ucsd.edu//ProteoSAFe/result.jsp?task=ba0b667a2f444d23ad440d86024b55c8&view=cluster_details&protein=1724&show=true	0	123.655	2	S120	1	no matches	0	no matches	0	no matches	0	no matches	0	no matches	no matches	0	0			0						0	0					0
1726	178.246	0	-1	S1A.mzXML|PmtD.mzXML|PmtA.mzXML	3	https://gnps.ucsd.edu/ProteoSAFe/result.jsp?view=network_displayer&componentindex=-1&task=ba0b667a2f444d23ad440d86024b55c8&show=true	1726	2	178.246	0	104124	0	1	0	G1,G2,G4		https://gnps.ucsd.edu//ProteoSAFe/result.jsp?task=ba0b667a2f444d23ad440d86024b55c8&view=cluster_details&protein=1726&show=true	0	228.008	6	S121	1	no matches	0	no matches	0	no matches	0	no matches	0	no matches	no matches	0	0			0						0	0					0
1728	178.089	0	-1	PmtG.mzXML	0	https://gnps.ucsd.edu/ProteoSAFe/result.jsp?view=network_displayer&componentindex=-1&task=ba0b667a2f444d23ad440d86024b55c8&show=true	1728	0	178.089	0	69835	0	0	4	G3		https://gnps.ucsd.edu//ProteoSAFe/result.jsp?task=ba0b667a2f444d23ad440d86024b55c8&view=cluster_details&protein=1728&show=true	0	272.553	4	S122	1	no matches	0	no matches	0	no matches	0	no matches	0	no matches	no matches	0	0			0						0	0					0
1729	178.089	0	141	PmtG.mzXML	0	https://gnps.ucsd.edu/ProteoSAFe/result.jsp?view=network_displayer&componentindex=141&task=ba0b667a2f444d23ad440d86024b55c8&show=true	1729	0	178.089	0	27863	0	0	2	G3		https://gnps.ucsd.edu//ProteoSAFe/result.jsp?task=ba0b667a2f444d23ad440d86024b55c8&view=cluster_details&protein=1729&show=true	0	272.693	2	141	2	no matches	0	no matches	0	no matches	0	no matches	0	no matches	no matches	0	0			0						0	0					0
1731	179.114	0	135	S1A.mzXML|PmtD.mzXML|PmtA.mzXML|PmtG.mzXML	5	https://gnps.ucsd.edu/ProteoSAFe/result.jsp?view=network_displayer&componentindex=135&task=ba0b667a2f444d23ad440d86024b55c8&show=true	1731	9	179.114	0	418783	0	7	10	G1,G2,G3,G4		https://gnps.ucsd.edu//ProteoSAFe/result.jsp?task=ba0b667a2f444d23ad440d86024b55c8&view=cluster_details&protein=1731&show=true	0	130.06	31	135	2	Organic compounds	0.5	Organoheterocyclic compounds	0.5	Imidazopyrimidines	0.5	Purines and purine derivatives	0.5	Xanthines	Aromatic heteropolycyclic compounds	0.5	0.5			0						0	0					0
1748	179.6	0	138	S1A.mzXML|PmtD.mzXML	3	https://gnps.ucsd.edu/ProteoSAFe/result.jsp?view=network_displayer&componentindex=138&task=ba0b667a2f444d23ad440d86024b55c8&show=true	1748	0	179.6	0	71618	0	2	0	G2,G4		https://gnps.ucsd.edu//ProteoSAFe/result.jsp?task=ba0b667a2f444d23ad440d86024b55c8&view=cluster_details&protein=1748&show=true	0	606.687	5	138	2	Organic compounds	0.5	Organoheterocyclic compounds	0.5	Dioxanes	0.5	1,2-dioxanes	0.5	1,2-dioxanes	Aliphatic heteropolycyclic compounds	0.5	0.5			0						0	0					0
1753	180.104	0	-1	S1A.mzXML	2	https://gnps.ucsd.edu/ProteoSAFe/result.jsp?view=network_displayer&componentindex=-1&task=ba0b667a2f444d23ad440d86024b55c8&show=true	1753	0	180.104	0	33244	0	0	0	G4		https://gnps.ucsd.edu//ProteoSAFe/result.jsp?task=ba0b667a2f444d23ad440d86024b55c8&view=cluster_details&protein=1753&show=true	0	108.621	2	S123	1	no matches	0	no matches	0	no matches	0	no matches	0	no matches	no matches	0	0			0						0	0					0
1755	180.104	0	-1	PmtG.mzXML	0	https://gnps.ucsd.edu/ProteoSAFe/result.jsp?view=network_displayer&componentindex=-1&task=ba0b667a2f444d23ad440d86024b55c8&show=true	1755	0	180.104	0	8343	0	0	2	G3		https://gnps.ucsd.edu//ProteoSAFe/result.jsp?task=ba0b667a2f444d23ad440d86024b55c8&view=cluster_details&protein=1755&show=true	0	72.559	2	S124	1	no matches	0	no matches	0	no matches	0	no matches	0	no matches	no matches	0	0			0						0	0					0
1756	180.104	0	-1	PmtG.mzXML	0	https://gnps.ucsd.edu/ProteoSAFe/result.jsp?view=network_displayer&componentindex=-1&task=ba0b667a2f444d23ad440d86024b55c8&show=true	1756	0	180.104	0	6397	0	0	2	G3		https://gnps.ucsd.edu//ProteoSAFe/result.jsp?task=ba0b667a2f444d23ad440d86024b55c8&view=cluster_details&protein=1756&show=true	0	72.862	2	S125	1	no matches	0	no matches	0	no matches	0	no matches	0	no matches	no matches	0	0			0						0	0					0
1759	181.1	0	-1	PmtG.mzXML	0	https://gnps.ucsd.edu/ProteoSAFe/result.jsp?view=network_displayer&componentindex=-1&task=ba0b667a2f444d23ad440d86024b55c8&show=true	1759	0	181.1	0	20932	0	0	2	G3		https://gnps.ucsd.edu//ProteoSAFe/result.jsp?task=ba0b667a2f444d23ad440d86024b55c8&view=cluster_details&protein=1759&show=true	0	92.7295	2	S126	1	no matches	0	no matches	0	no matches	0	no matches	0	no matches	no matches	0	0			0						0	0					0
1760	181.1	0	4	PmtG.mzXML	0	https://gnps.ucsd.edu/ProteoSAFe/result.jsp?view=network_displayer&componentindex=4&task=ba0b667a2f444d23ad440d86024b55c8&show=true	1760	0	181.1	0	236833	0	0	10	G3		https://gnps.ucsd.edu//ProteoSAFe/result.jsp?task=ba0b667a2f444d23ad440d86024b55c8&view=cluster_details&protein=1760&show=true	0	198.708	10	4	35	Organic compounds	0.171429	Organic acids and derivatives	0.171429	Carboxylic acids and derivatives	0.171429	Amino acids, peptides, and analogues	0.171429	Alpha amino acids and derivatives	Aliphatic heteropolycyclic compounds	0.0857143	0.0571429			0						0	0					0
1761	181.1	0	-1	PmtG.mzXML	0	https://gnps.ucsd.edu/ProteoSAFe/result.jsp?view=network_displayer&componentindex=-1&task=ba0b667a2f444d23ad440d86024b55c8&show=true	1761	0	181.1	0	36363	0	0	6	G3		https://gnps.ucsd.edu//ProteoSAFe/result.jsp?task=ba0b667a2f444d23ad440d86024b55c8&view=cluster_details&protein=1761&show=true	0	236.917	6	S127	1	no matches	0	no matches	0	no matches	0	no matches	0	no matches	no matches	0	0			0						0	0					0
1762	181.135	0	-1	PmtA.mzXML	0	https://gnps.ucsd.edu/ProteoSAFe/result.jsp?view=network_displayer&componentindex=-1&task=ba0b667a2f444d23ad440d86024b55c8&show=true	1762	3	181.135	0	38317	0	0	0	G1		https://gnps.ucsd.edu//ProteoSAFe/result.jsp?task=ba0b667a2f444d23ad440d86024b55c8&view=cluster_details&protein=1762&show=true	0	534.231	3	S128	1	no matches	0	no matches	0	no matches	0	no matches	0	no matches	no matches	0	0			0						0	0					0
1764	182.052	0	-1	PmtG.mzXML	0	https://gnps.ucsd.edu/ProteoSAFe/result.jsp?view=network_displayer&componentindex=-1&task=ba0b667a2f444d23ad440d86024b55c8&show=true	1764	0	182.052	0	10883	0	0	2	G3		https://gnps.ucsd.edu//ProteoSAFe/result.jsp?task=ba0b667a2f444d23ad440d86024b55c8&view=cluster_details&protein=1764&show=true	0	460.757	2	S129	1	no matches	0	no matches	0	no matches	0	no matches	0	no matches	no matches	0	0			0						0	0					0
1765	182.083	0	-1	S1A.mzXML|PmtA.mzXML	2	https://gnps.ucsd.edu/ProteoSAFe/result.jsp?view=network_displayer&componentindex=-1&task=ba0b667a2f444d23ad440d86024b55c8&show=true	1765	2	182.083	0	58586	0	0	0	G1,G4		https://gnps.ucsd.edu//ProteoSAFe/result.jsp?task=ba0b667a2f444d23ad440d86024b55c8&view=cluster_details&protein=1765&show=true	0	172.901	4	S130	1	Organic compounds	1	Organic acids and derivatives	1	Carboxylic acids and derivatives	1	Amino acids, peptides, and analogues	1	Tyrosine and derivatives	Aromatic homomonocyclic compounds	1	1	1S/C9H11NO3/c10-8(9(12)13)5-6-1-3-7(11)4-2-6/h1-4,8,11H,5,10H2,(H,12,13)/t8-/m0/s1	c1cc(ccc1C[C@@H](C(=O)O)N)O	3	http://gnps.ucsd.edu/ProteoSAFe/gnpslibraryspectrum.jsp?SpectrumID=CCMSLIB00005726492	nan	Massbank	Isolated	CCMSLIB00005726492	0.948227	6	Hybrid FT	Massbank	Massbank:UA005601 L-Tyrosine|(2S)-2-Azaniumyl-3-(4-hydroxyphenyl)propanoate	ESI	0.0019989
1769	182.12	0	24	S1A.mzXML	4	https://gnps.ucsd.edu/ProteoSAFe/result.jsp?view=network_displayer&componentindex=24&task=ba0b667a2f444d23ad440d86024b55c8&show=true	1769	0	182.12	0	66153	0	0	0	G4		https://gnps.ucsd.edu//ProteoSAFe/result.jsp?task=ba0b667a2f444d23ad440d86024b55c8&view=cluster_details&protein=1769&show=true	0	103.158	4	24	26	Organic compounds	0.115385	Benzenoids	0.0384615	Phenols	0.0384615	Methoxyphenols	0.0384615	Methoxyphenols	Aromatic homomonocyclic compounds	0.0384615	0.0384615	InChI=1S/C9H10O4/c1-12-7-3-6(5-10)4-8(13-2)9(7)11/h3-5,11H,1-2H3	COC1=CC(=CC(=C1O)OC)C=O	3	http://gnps.ucsd.edu/ProteoSAFe/gnpslibraryspectrum.jsp?SpectrumID=CCMSLIB00003136460	nan	Data deposited by pmallard	Isolated	CCMSLIB00003136460	0.72136	6	QQQ	Data from Wolfender/Litaudon	Spectral Match to Syringaldehyde from NIST14	ESI	0.945007
1771	182.132	0	-1	PmtG.mzXML	0	https://gnps.ucsd.edu/ProteoSAFe/result.jsp?view=network_displayer&componentindex=-1&task=ba0b667a2f444d23ad440d86024b55c8&show=true	1771	0	182.132	0	28001	0	0	3	G3		https://gnps.ucsd.edu//ProteoSAFe/result.jsp?task=ba0b667a2f444d23ad440d86024b55c8&view=cluster_details&protein=1771&show=true	0	346.378	3	S131	1	no matches	0	no matches	0	no matches	0	no matches	0	no matches	no matches	0	0			0						0	0					0
1773	182.132	0	-1	PmtG.mzXML	0	https://gnps.ucsd.edu/ProteoSAFe/result.jsp?view=network_displayer&componentindex=-1&task=ba0b667a2f444d23ad440d86024b55c8&show=true	1773	0	182.132	0	28869	0	0	3	G3		https://gnps.ucsd.edu//ProteoSAFe/result.jsp?task=ba0b667a2f444d23ad440d86024b55c8&view=cluster_details&protein=1773&show=true	0	346.667	3	S132	1	no matches	0	no matches	0	no matches	0	no matches	0	no matches	no matches	0	0			0						0	0					0
1775	182.965	0	84	S1A.mzXML|PmtD.mzXML|PmtA.mzXML|PmtG.mzXML	3	https://gnps.ucsd.edu/ProteoSAFe/result.jsp?view=network_displayer&componentindex=84&task=ba0b667a2f444d23ad440d86024b55c8&show=true	1775	3	182.965	0	222678	0	2	6	G1,G2,G3,G4		https://gnps.ucsd.edu//ProteoSAFe/result.jsp?task=ba0b667a2f444d23ad440d86024b55c8&view=cluster_details&protein=1775&show=true	0	37.2208	14	84	5	no matches	0	no matches	0	no matches	0	no matches	0	no matches	no matches	0	0			0						0	0					0
1777	182.964	0	-1	S1A.mzXML|PmtD.mzXML|PmtA.mzXML	2	https://gnps.ucsd.edu/ProteoSAFe/result.jsp?view=network_displayer&componentindex=-1&task=ba0b667a2f444d23ad440d86024b55c8&show=true	1777	2	182.964	0	57191	0	2	0	G1,G2,G4		https://gnps.ucsd.edu//ProteoSAFe/result.jsp?task=ba0b667a2f444d23ad440d86024b55c8&view=cluster_details&protein=1777&show=true	0	1755.94	6	S133	1	no matches	0	no matches	0	no matches	0	no matches	0	no matches	no matches	0	0			0						0	0					0
1778	182.964	0	-1	S1A.mzXML|PmtD.mzXML	1	https://gnps.ucsd.edu/ProteoSAFe/result.jsp?view=network_displayer&componentindex=-1&task=ba0b667a2f444d23ad440d86024b55c8&show=true	1778	0	182.964	0	25130	0	1	0	G2,G4		https://gnps.ucsd.edu//ProteoSAFe/result.jsp?task=ba0b667a2f444d23ad440d86024b55c8&view=cluster_details&protein=1778&show=true	0	1756.77	2	S134	1	no matches	0	no matches	0	no matches	0	no matches	0	no matches	no matches	0	0			0						0	0					0
1779	182.965	0	-1	PmtG.mzXML	0	https://gnps.ucsd.edu/ProteoSAFe/result.jsp?view=network_displayer&componentindex=-1&task=ba0b667a2f444d23ad440d86024b55c8&show=true	1779	0	182.965	0	4889	0	0	2	G3		https://gnps.ucsd.edu//ProteoSAFe/result.jsp?task=ba0b667a2f444d23ad440d86024b55c8&view=cluster_details&protein=1779&show=true	0	42.1785	2	S135	1	no matches	0	no matches	0	no matches	0	no matches	0	no matches	no matches	0	0			0						0	0					0
1781	183.104	0	131	S1A.mzXML	4	https://gnps.ucsd.edu/ProteoSAFe/result.jsp?view=network_displayer&componentindex=131&task=ba0b667a2f444d23ad440d86024b55c8&show=true	1781	0	183.104	0	53845	0	0	0	G4		https://gnps.ucsd.edu//ProteoSAFe/result.jsp?task=ba0b667a2f444d23ad440d86024b55c8&view=cluster_details&protein=1781&show=true	0	690.401	4	131	2	no matches	0	no matches	0	no matches	0	no matches	0	no matches	no matches	0	0			0						0	0					0
1782	184.327	0	-1	S1A.mzXML	3	https://gnps.ucsd.edu/ProteoSAFe/result.jsp?view=network_displayer&componentindex=-1&task=ba0b667a2f444d23ad440d86024b55c8&show=true	1782	0	184.327	0	40868	0	0	0	G4		https://gnps.ucsd.edu//ProteoSAFe/result.jsp?task=ba0b667a2f444d23ad440d86024b55c8&view=cluster_details&protein=1782&show=true	0	713.048	3	S136	1	no matches	0	no matches	0	no matches	0	no matches	0	no matches	no matches	0	0			0						0	0					0
1785	183.115	0	-1	PmtD.mzXML|PmtA.mzXML	0	https://gnps.ucsd.edu/ProteoSAFe/result.jsp?view=network_displayer&componentindex=-1&task=ba0b667a2f444d23ad440d86024b55c8&show=true	1785	3	183.115	0	128364	0	5	0	G1,G2		https://gnps.ucsd.edu//ProteoSAFe/result.jsp?task=ba0b667a2f444d23ad440d86024b55c8&view=cluster_details&protein=1785&show=true	0	89.2215	8	S137	1	no matches	0	no matches	0	no matches	0	no matches	0	no matches	no matches	0	0			0						0	0					0
1787	184.94	0	-1	S1A.mzXML	3	https://gnps.ucsd.edu/ProteoSAFe/result.jsp?view=network_displayer&componentindex=-1&task=ba0b667a2f444d23ad440d86024b55c8&show=true	1787	0	184.94	0	43607	0	0	0	G4		https://gnps.ucsd.edu//ProteoSAFe/result.jsp?task=ba0b667a2f444d23ad440d86024b55c8&view=cluster_details&protein=1787&show=true	0	572.738	3	S138	1	no matches	0	no matches	0	no matches	0	no matches	0	no matches	no matches	0	0			0						0	0					0
1795	183.777	0	-1	S1A.mzXML|PmtG.mzXML	1	https://gnps.ucsd.edu/ProteoSAFe/result.jsp?view=network_displayer&componentindex=-1&task=ba0b667a2f444d23ad440d86024b55c8&show=true	1795	0	183.777	0	34721	0	0	2	G3,G4		https://gnps.ucsd.edu//ProteoSAFe/result.jsp?task=ba0b667a2f444d23ad440d86024b55c8&view=cluster_details&protein=1795&show=true	0	609.109	3	S139	1	no matches	0	no matches	0	no matches	0	no matches	0	no matches	no matches	0	0			0						0	0					0
1799	184.099	0	-1	PmtD.mzXML	0	https://gnps.ucsd.edu/ProteoSAFe/result.jsp?view=network_displayer&componentindex=-1&task=ba0b667a2f444d23ad440d86024b55c8&show=true	1799	0	184.099	0	22361	0	2	0	G2		https://gnps.ucsd.edu//ProteoSAFe/result.jsp?task=ba0b667a2f444d23ad440d86024b55c8&view=cluster_details&protein=1799&show=true	0	124.6	2	S140	1	no matches	0	no matches	0	no matches	0	no matches	0	no matches	no matches	0	0			0						0	0					0
1800	184.972	0	-1	S1A.mzXML|PmtD.mzXML	2	https://gnps.ucsd.edu/ProteoSAFe/result.jsp?view=network_displayer&componentindex=-1&task=ba0b667a2f444d23ad440d86024b55c8&show=true	1800	0	184.972	0	28481	0	1	0	G2,G4		https://gnps.ucsd.edu//ProteoSAFe/result.jsp?task=ba0b667a2f444d23ad440d86024b55c8&view=cluster_details&protein=1800&show=true	0	451.303	3	S141	1	no matches	0	no matches	0	no matches	0	no matches	0	no matches	no matches	0	0			0						0	0					0
1801	184.1	0	30	PmtG.mzXML	0	https://gnps.ucsd.edu/ProteoSAFe/result.jsp?view=network_displayer&componentindex=30&task=ba0b667a2f444d23ad440d86024b55c8&show=true	1801	0	184.1	0	41771	0	0	4	G3		https://gnps.ucsd.edu//ProteoSAFe/result.jsp?task=ba0b667a2f444d23ad440d86024b55c8&view=cluster_details&protein=1801&show=true	0	439.572	4	30	15	no matches	0	no matches	0	no matches	0	no matches	0	no matches	no matches	0	0			0						0	0					0
1805	185.102	0	-1	S1A.mzXML|PmtD.mzXML	1	https://gnps.ucsd.edu/ProteoSAFe/result.jsp?view=network_displayer&componentindex=-1&task=ba0b667a2f444d23ad440d86024b55c8&show=true	1805	0	185.102	0	41955	0	1	0	G2,G4		https://gnps.ucsd.edu//ProteoSAFe/result.jsp?task=ba0b667a2f444d23ad440d86024b55c8&view=cluster_details&protein=1805&show=true	0	490.613	2	S142	1	no matches	0	no matches	0	no matches	0	no matches	0	no matches	no matches	0	0			0						0	0					0
1806	185.119	0	47	PmtD.mzXML	0	https://gnps.ucsd.edu/ProteoSAFe/result.jsp?view=network_displayer&componentindex=47&task=ba0b667a2f444d23ad440d86024b55c8&show=true	1806	0	185.119	0	108105	0	4	0	G2		https://gnps.ucsd.edu//ProteoSAFe/result.jsp?task=ba0b667a2f444d23ad440d86024b55c8&view=cluster_details&protein=1806&show=true	0	537.406	4	47	2	no matches	0	no matches	0	no matches	0	no matches	0	no matches	no matches	0	0			0						0	0					0
1808	186.114	0	-1	S1A.mzXML	2	https://gnps.ucsd.edu/ProteoSAFe/result.jsp?view=network_displayer&componentindex=-1&task=ba0b667a2f444d23ad440d86024b55c8&show=true	1808	0	186.114	0	27501	0	0	0	G4		https://gnps.ucsd.edu//ProteoSAFe/result.jsp?task=ba0b667a2f444d23ad440d86024b55c8&view=cluster_details&protein=1808&show=true	0	145.73	2	S143	1	no matches	0	no matches	0	no matches	0	no matches	0	no matches	no matches	0	0			0						0	0					0
1809	186.114	0	-1	S1A.mzXML	4	https://gnps.ucsd.edu/ProteoSAFe/result.jsp?view=network_displayer&componentindex=-1&task=ba0b667a2f444d23ad440d86024b55c8&show=true	1809	0	186.114	0	54503	0	0	0	G4		https://gnps.ucsd.edu//ProteoSAFe/result.jsp?task=ba0b667a2f444d23ad440d86024b55c8&view=cluster_details&protein=1809&show=true	0	155.324	4	S144	1	no matches	0	no matches	0	no matches	0	no matches	0	no matches	no matches	0	0			0						0	0					0
1810	187.098	0	-1	PmtA.mzXML	0	https://gnps.ucsd.edu/ProteoSAFe/result.jsp?view=network_displayer&componentindex=-1&task=ba0b667a2f444d23ad440d86024b55c8&show=true	1810	2	187.098	0	21007	0	0	0	G1		https://gnps.ucsd.edu//ProteoSAFe/result.jsp?task=ba0b667a2f444d23ad440d86024b55c8&view=cluster_details&protein=1810&show=true	0	571.727	2	S145	1	no matches	0	no matches	0	no matches	0	no matches	0	no matches	no matches	0	0			0						0	0					0
1811	187.146	0	36	S1A.mzXML|PmtA.mzXML	3	https://gnps.ucsd.edu/ProteoSAFe/result.jsp?view=network_displayer&componentindex=36&task=ba0b667a2f444d23ad440d86024b55c8&show=true	1811	3	187.146	0	83917	0	0	0	G1,G4		https://gnps.ucsd.edu//ProteoSAFe/result.jsp?task=ba0b667a2f444d23ad440d86024b55c8&view=cluster_details&protein=1811&show=true	0	145.93	6	36	5	no matches	0	no matches	0	no matches	0	no matches	0	no matches	no matches	0	0			0						0	0					0
1812	188.073	0	90	S1A.mzXML|PmtD.mzXML|PmtA.mzXML	18	https://gnps.ucsd.edu/ProteoSAFe/result.jsp?view=network_displayer&componentindex=90&task=ba0b667a2f444d23ad440d86024b55c8&show=true	1812	11	188.073	0	1024490	0	12	0	G1,G2,G4		https://gnps.ucsd.edu//ProteoSAFe/result.jsp?task=ba0b667a2f444d23ad440d86024b55c8&view=cluster_details&protein=1812&show=true	0	209.247	41	90	3	Organic compounds	0.333333	Benzenoids	0.333333	Naphthalenes	0.333333	Naphthols and derivatives	0.333333	Naphthols and derivatives	Aromatic homopolycyclic compounds	0.333333	0.333333	nan	nan	3	http://gnps.ucsd.edu/ProteoSAFe/gnpslibraryspectrum.jsp?SpectrumID=CCMSLIB00003139491	nan	Data deposited by dfloros	Isolated	CCMSLIB00003139491	0.898961	6	QqQ	Data from Pieter Dorrestein	Spectral Match to Abrine from NIST14	ESI	0.0059967
1813	188.073	0	-1	S1A.mzXML	2	https://gnps.ucsd.edu/ProteoSAFe/result.jsp?view=network_displayer&componentindex=-1&task=ba0b667a2f444d23ad440d86024b55c8&show=true	1813	0	188.073	0	36099	0	0	0	G4		https://gnps.ucsd.edu//ProteoSAFe/result.jsp?task=ba0b667a2f444d23ad440d86024b55c8&view=cluster_details&protein=1813&show=true	0	408.914	2	S146	1	no matches	0	no matches	0	no matches	0	no matches	0	no matches	no matches	0	0	nan	nan	3	http://gnps.ucsd.edu/ProteoSAFe/gnpslibraryspectrum.jsp?SpectrumID=CCMSLIB00003137600	nan	Data deposited by aedlund	Isolated	CCMSLIB00003137600	0.838058	7	HCD	Data from Jeffrey McLean, Xuesong He	Spectral Match to L-Tryptophan from NIST14	ESI	0.0019989
1814	188.13	0	-1	S1A.mzXML	4	https://gnps.ucsd.edu/ProteoSAFe/result.jsp?view=network_displayer&componentindex=-1&task=ba0b667a2f444d23ad440d86024b55c8&show=true	1814	0	188.13	0	76401	0	0	0	G4		https://gnps.ucsd.edu//ProteoSAFe/result.jsp?task=ba0b667a2f444d23ad440d86024b55c8&view=cluster_details&protein=1814&show=true	0	143.157	4	S147	1	no matches	0	no matches	0	no matches	0	no matches	0	no matches	no matches	0	0			0						0	0					0
1815	188.13	0	-1	S1A.mzXML	2	https://gnps.ucsd.edu/ProteoSAFe/result.jsp?view=network_displayer&componentindex=-1&task=ba0b667a2f444d23ad440d86024b55c8&show=true	1815	0	188.13	0	22018	0	0	0	G4		https://gnps.ucsd.edu//ProteoSAFe/result.jsp?task=ba0b667a2f444d23ad440d86024b55c8&view=cluster_details&protein=1815&show=true	0	143.447	2	S148	1	no matches	0	no matches	0	no matches	0	no matches	0	no matches	no matches	0	0			0						0	0					0
1816	189.094	0	20	S1A.mzXML	9	https://gnps.ucsd.edu/ProteoSAFe/result.jsp?view=network_displayer&componentindex=20&task=ba0b667a2f444d23ad440d86024b55c8&show=true	1816	0	189.094	0	221618	0	0	0	G4		https://gnps.ucsd.edu//ProteoSAFe/result.jsp?task=ba0b667a2f444d23ad440d86024b55c8&view=cluster_details&protein=1816&show=true	0	658.295	9	20	20	Organic compounds	0.35	Benzenoids	0.1	Phenols	0.05	Methoxyphenols	0.05	Methoxyphenols	Aromatic homomonocyclic compounds	0.05	0.15	"InChI=1S/C11H13NO3/c1-8(13)12-10(11(14)15)7-9-5-3-2-4-6-9/h2-6,10H,7H2,1H3,(H,12,13)(H,14,15)/t10-/m0/s1"	CC(O)=NC(Cc1ccccc1)C(=O)O	3	http://gnps.ucsd.edu/ProteoSAFe/gnpslibraryspectrum.jsp?SpectrumID=CCMSLIB00010107404	nan	JGI	Commercial	CCMSLIB00010107404	0.700585	6	Orbitrap	Trent Northen	N-Acetyl-L-phenylalanine CollisionEnergy:102040	LC-ESI	0.992004
1819	189.648	0	130	S1A.mzXML|PmtD.mzXML	2	https://gnps.ucsd.edu/ProteoSAFe/result.jsp?view=network_displayer&componentindex=130&task=ba0b667a2f444d23ad440d86024b55c8&show=true	1819	0	189.648	0	54302	0	1	0	G2,G4		https://gnps.ucsd.edu//ProteoSAFe/result.jsp?task=ba0b667a2f444d23ad440d86024b55c8&view=cluster_details&protein=1819&show=true	0	512.318	3	130	2	no matches	0	no matches	0	no matches	0	no matches	0	no matches	no matches	0	0			0						0	0					0
1825	190.123	0	1	S1A.mzXML|PmtD.mzXML	9	https://gnps.ucsd.edu/ProteoSAFe/result.jsp?view=network_displayer&componentindex=1&task=ba0b667a2f444d23ad440d86024b55c8&show=true	1825	0	190.123	0	228951	0	4	0	G2,G4		https://gnps.ucsd.edu//ProteoSAFe/result.jsp?task=ba0b667a2f444d23ad440d86024b55c8&view=cluster_details&protein=1825&show=true	0	463.586	13	1	76	Organic compounds	0.0789474	Organoheterocyclic compounds	0.0263158	Carboxylic acids and derivatives	0.0263158	Benzodiazines	0.0131579	Quinazolines	Aromatic heteropolycyclic compounds	0.0131579	0.0394737	"InChI=1S/C11H12N2O/c14-11-8-4-1-2-5-9(8)12-10-6-3-7-13(10)11/h1-2,4-5,11,14H,3,6-7H2"	OC1c2ccccc2N=C2CCCN21	3	http://gnps.ucsd.edu/ProteoSAFe/gnpslibraryspectrum.jsp?SpectrumID=CCMSLIB00010113068	nan	JGI	Commercial	CCMSLIB00010113068	0.725358	6	Orbitrap	Trent Northen	Peganole CollisionEnergy:102040	LC-ESI	1.021
1827	193.542	0	-1	S1A.mzXML|PmtD.mzXML|PmtA.mzXML|PmtG.mzXML	7	https://gnps.ucsd.edu/ProteoSAFe/result.jsp?view=network_displayer&componentindex=-1&task=ba0b667a2f444d23ad440d86024b55c8&show=true	1827	6	193.542	0	393766	0	13	1	G1,G2,G3,G4		https://gnps.ucsd.edu//ProteoSAFe/result.jsp?task=ba0b667a2f444d23ad440d86024b55c8&view=cluster_details&protein=1827&show=true	0	555.283	27	S149	1	no matches	0	no matches	0	no matches	0	no matches	0	no matches	no matches	0	0			0						0	0					0
1828	191.145	0	10	S1A.mzXML	5	https://gnps.ucsd.edu/ProteoSAFe/result.jsp?view=network_displayer&componentindex=10&task=ba0b667a2f444d23ad440d86024b55c8&show=true	1828	0	191.145	0	84572	0	0	0	G4		https://gnps.ucsd.edu//ProteoSAFe/result.jsp?task=ba0b667a2f444d23ad440d86024b55c8&view=cluster_details&protein=1828&show=true	0	662.137	5	10	6	Organic compounds	0.166667	Lipids and lipid-like molecules	0.166667	Steroids and steroid derivatives	0.166667	Androstane steroids	0.166667	Androgens and derivatives	Aliphatic homopolycyclic compounds	0.166667	0.166667			0						0	0					0
1829	191.433	0	-1	S1A.mzXML|PmtG.mzXML	2	https://gnps.ucsd.edu/ProteoSAFe/result.jsp?view=network_displayer&componentindex=-1&task=ba0b667a2f444d23ad440d86024b55c8&show=true	1829	0	191.433	0	82329	0	0	2	G3,G4		https://gnps.ucsd.edu//ProteoSAFe/result.jsp?task=ba0b667a2f444d23ad440d86024b55c8&view=cluster_details&protein=1829&show=true	0	518.942	4	S150	1	no matches	0	no matches	0	no matches	0	no matches	0	no matches	no matches	0	0			0						0	0					0
1835	192.105	0	-1	PmtG.mzXML	0	https://gnps.ucsd.edu/ProteoSAFe/result.jsp?view=network_displayer&componentindex=-1&task=ba0b667a2f444d23ad440d86024b55c8&show=true	1835	0	192.105	0	18483	0	0	2	G3		https://gnps.ucsd.edu//ProteoSAFe/result.jsp?task=ba0b667a2f444d23ad440d86024b55c8&view=cluster_details&protein=1835&show=true	0	490.307	2	S151	1	Organic compounds	1	Organoheterocyclic compounds	1	Indoles and derivatives	1	Indolines	1	Indolines	Aromatic heteropolycyclic compounds	1	1	InChI=1S/C12H15NO/c1-3-12(4-2)9-7-5-6-8-10(9)13-11(12)14/h5-8H,3-4H2,1-2H3,(H,13,14)	CCC1(CC)C(=O)Nc2ccccc21	1	http://gnps.ucsd.edu/ProteoSAFe/gnpslibraryspectrum.jsp?SpectrumID=CCMSLIB00000080122	nan	VVP/LMS	NIH Natural Product Library	CCMSLIB00000080122	0.729284	10	qTof	Dorrestein	MLS000728631-01!	LC-ESI	1.98199
1836	192.141	0	1	S1A.mzXML|PmtD.mzXML|PmtA.mzXML	10	https://gnps.ucsd.edu/ProteoSAFe/result.jsp?view=network_displayer&componentindex=1&task=ba0b667a2f444d23ad440d86024b55c8&show=true	1836	7	192.141	0	375098	0	7	0	G1,G2,G4		https://gnps.ucsd.edu//ProteoSAFe/result.jsp?task=ba0b667a2f444d23ad440d86024b55c8&view=cluster_details&protein=1836&show=true	0	651.831	24	1	76	Organic compounds	0.0789474	Organoheterocyclic compounds	0.0263158	Carboxylic acids and derivatives	0.0263158	Benzodiazines	0.0131579	Quinazolines	Aromatic heteropolycyclic compounds	0.0131579	0.0394737	"InChI=1S/C10H11NO3/c1-7(10(13)14)11-9(12)8-5-3-2-4-6-8/h2-7H,1H3,(H,11,12)(H,13,14)"	CC(N=C(O)c1ccccc1)C(=O)O	3	http://gnps.ucsd.edu/ProteoSAFe/gnpslibraryspectrum.jsp?SpectrumID=CCMSLIB00010119416	nan	JGI	Commercial	CCMSLIB00010119416	0.736628	6	Orbitrap	Trent Northen	N-Benzoyl-DL-alanine CollisionEnergy:205060	LC-ESI	1.93999
1838	192.14	0	-1	PmtA.mzXML	0	https://gnps.ucsd.edu/ProteoSAFe/result.jsp?view=network_displayer&componentindex=-1&task=ba0b667a2f444d23ad440d86024b55c8&show=true	1838	2	192.14	0	17955	0	0	0	G1		https://gnps.ucsd.edu//ProteoSAFe/result.jsp?task=ba0b667a2f444d23ad440d86024b55c8&view=cluster_details&protein=1838&show=true	0	1079.16	2	S152	1	no matches	0	no matches	0	no matches	0	no matches	0	no matches	no matches	0	0			0						0	0					0
1845	192.161	0	-1	S1A.mzXML|PmtD.mzXML|PmtA.mzXML	7	https://gnps.ucsd.edu/ProteoSAFe/result.jsp?view=network_displayer&componentindex=-1&task=ba0b667a2f444d23ad440d86024b55c8&show=true	1845	10	192.161	0	401818	0	6	0	G1,G2,G4		https://gnps.ucsd.edu//ProteoSAFe/result.jsp?task=ba0b667a2f444d23ad440d86024b55c8&view=cluster_details&protein=1845&show=true	0	53.612	23	S153	1	no matches	0	no matches	0	no matches	0	no matches	0	no matches	no matches	0	0			0						0	0					0
1849	193.161	0	54	S1A.mzXML|PmtA.mzXML	1	https://gnps.ucsd.edu/ProteoSAFe/result.jsp?view=network_displayer&componentindex=54&task=ba0b667a2f444d23ad440d86024b55c8&show=true	1849	1	193.161	0	52767	0	0	0	G1,G4		https://gnps.ucsd.edu//ProteoSAFe/result.jsp?task=ba0b667a2f444d23ad440d86024b55c8&view=cluster_details&protein=1849&show=true	0	748.753	2	54	2	no matches	0	no matches	0	no matches	0	no matches	0	no matches	no matches	0	0			0						0	0					0
1850	194.722	0	10	S1A.mzXML|PmtD.mzXML|PmtA.mzXML	13	https://gnps.ucsd.edu/ProteoSAFe/result.jsp?view=network_displayer&componentindex=10&task=ba0b667a2f444d23ad440d86024b55c8&show=true	1850	1	194.722	0	282452	0	3	0	G1,G2,G4		https://gnps.ucsd.edu//ProteoSAFe/result.jsp?task=ba0b667a2f444d23ad440d86024b55c8&view=cluster_details&protein=1850&show=true	0	643.447	17	10	6	Organic compounds	0.166667	Lipids and lipid-like molecules	0.166667	Steroids and steroid derivatives	0.166667	Androstane steroids	0.166667	Androgens and derivatives	Aliphatic homopolycyclic compounds	0.166667	0.166667			0						0	0					0
1853	194.093	0	20	PmtA.mzXML|PmtG.mzXML	0	https://gnps.ucsd.edu/ProteoSAFe/result.jsp?view=network_displayer&componentindex=20&task=ba0b667a2f444d23ad440d86024b55c8&show=true	1853	1	194.093	0	15175	0	0	1	G1,G3		https://gnps.ucsd.edu//ProteoSAFe/result.jsp?task=ba0b667a2f444d23ad440d86024b55c8&view=cluster_details&protein=1853&show=true	0	298.98	2	20	20	Organic compounds	0.35	Benzenoids	0.1	Phenols	0.05	Methoxyphenols	0.05	Methoxyphenols	Aromatic homomonocyclic compounds	0.05	0.15			0						0	0					0
1854	194.12	0	-1	PmtA.mzXML	0	https://gnps.ucsd.edu/ProteoSAFe/result.jsp?view=network_displayer&componentindex=-1&task=ba0b667a2f444d23ad440d86024b55c8&show=true	1854	6	194.12	0	77763	0	0	0	G1		https://gnps.ucsd.edu//ProteoSAFe/result.jsp?task=ba0b667a2f444d23ad440d86024b55c8&view=cluster_details&protein=1854&show=true	0	342.018	6	S154	1	Organic compounds	1	Organoheterocyclic compounds	1	Pyrans	1	Pyranones and derivatives	1	Pyranones and derivatives	Aromatic heteromonocyclic compounds	1	1	InChI=1S/C11H14O3/c1-4-5-6-9-8(2)14-11(12)7-10(9)13-3/h5-7H,4H2,1-3H3/b6-5+	CC/C=C/c1c(OC)cc(=O)oc1C	3	http://gnps.ucsd.edu/ProteoSAFe/gnpslibraryspectrum.jsp?SpectrumID=CCMSLIB00004689472	nan	MoNA:VF-NPL-LTQ005931	isolated	CCMSLIB00004689472	0.816452	6	Linear Ion Trap	MoNA	5-[(E)-but-1-enyl]-4-methoxy-6-methylpyran-2-one	nan	0.943008
1855	194.12	0	1	S1A.mzXML	4	https://gnps.ucsd.edu/ProteoSAFe/result.jsp?view=network_displayer&componentindex=1&task=ba0b667a2f444d23ad440d86024b55c8&show=true	1855	0	194.12	0	73732	0	0	0	G4		https://gnps.ucsd.edu//ProteoSAFe/result.jsp?task=ba0b667a2f444d23ad440d86024b55c8&view=cluster_details&protein=1855&show=true	0	312.135	4	1	76	Organic compounds	0.0789474	Organoheterocyclic compounds	0.0263158	Carboxylic acids and derivatives	0.0263158	Benzodiazines	0.0131579	Quinazolines	Aromatic heteropolycyclic compounds	0.0131579	0.0394737			0						0	0					0
1856	195.058	0	-1	PmtG.mzXML	0	https://gnps.ucsd.edu/ProteoSAFe/result.jsp?view=network_displayer&componentindex=-1&task=ba0b667a2f444d23ad440d86024b55c8&show=true	1856	0	195.058	0	15243	0	0	2	G3		https://gnps.ucsd.edu//ProteoSAFe/result.jsp?task=ba0b667a2f444d23ad440d86024b55c8&view=cluster_details&protein=1856&show=true	0	494.401	2	S155	1	Organic compounds	1	Organoheterocyclic compounds	1	Quinolines and derivatives	1	Benzoquinolines	1	Acridones	Aromatic heteropolycyclic compounds	1	1	InChI=1S/C13H9NO/c15-13-9-5-1-3-7-11(9)14-12-8-4-2-6-10(12)13/h1-8H,(H,14,15)	Oc1c2ccccc2nc3ccccc13	1	http://gnps.ucsd.edu/ProteoSAFe/gnpslibraryspectrum.jsp?SpectrumID=CCMSLIB00000080408	nan	VVP/LMS	NIH Natural Product Library	CCMSLIB00000080408	0.781692	14	qTof	Dorrestein	MLS000551242-01!10H-acridin-9-one	LC-ESI	1.01801
1866	195.116	0	4	PmtD.mzXML|PmtA.mzXML|PmtG.mzXML	0	https://gnps.ucsd.edu/ProteoSAFe/result.jsp?view=network_displayer&componentindex=4&task=ba0b667a2f444d23ad440d86024b55c8&show=true	1866	4	195.116	0	477826	0	6	26	G1,G2,G3		https://gnps.ucsd.edu//ProteoSAFe/result.jsp?task=ba0b667a2f444d23ad440d86024b55c8&view=cluster_details&protein=1866&show=true	0	132.047	36	4	35	Organic compounds	0.171429	Organic acids and derivatives	0.171429	Carboxylic acids and derivatives	0.171429	Amino acids, peptides, and analogues	0.171429	Alpha amino acids and derivatives	Aliphatic heteropolycyclic compounds	0.0857143	0.0571429			0						0	0					0
1878	196.026	0	-1	PmtA.mzXML	0	https://gnps.ucsd.edu/ProteoSAFe/result.jsp?view=network_displayer&componentindex=-1&task=ba0b667a2f444d23ad440d86024b55c8&show=true	1878	6	196.026	0	99978	0	0	0	G1		https://gnps.ucsd.edu//ProteoSAFe/result.jsp?task=ba0b667a2f444d23ad440d86024b55c8&view=cluster_details&protein=1878&show=true	0	145.717	6	S156	1	no matches	0	no matches	0	no matches	0	no matches	0	no matches	no matches	0	0			0						0	0					0
1879	196.026	0	-1	PmtA.mzXML	0	https://gnps.ucsd.edu/ProteoSAFe/result.jsp?view=network_displayer&componentindex=-1&task=ba0b667a2f444d23ad440d86024b55c8&show=true	1879	2	196.026	0	24401	0	0	0	G1		https://gnps.ucsd.edu//ProteoSAFe/result.jsp?task=ba0b667a2f444d23ad440d86024b55c8&view=cluster_details&protein=1879&show=true	0	144.654	2	S157	1	no matches	0	no matches	0	no matches	0	no matches	0	no matches	no matches	0	0			0						0	0					0
1880	196.067	0	-1	S1A.mzXML	2	https://gnps.ucsd.edu/ProteoSAFe/result.jsp?view=network_displayer&componentindex=-1&task=ba0b667a2f444d23ad440d86024b55c8&show=true	1880	0	196.067	0	65236	0	0	0	G4		https://gnps.ucsd.edu//ProteoSAFe/result.jsp?task=ba0b667a2f444d23ad440d86024b55c8&view=cluster_details&protein=1880&show=true	0	539.809	2	S158	1	no matches	0	no matches	0	no matches	0	no matches	0	no matches	no matches	0	0			0						0	0					0
1883	196.147	0	-1	PmtG.mzXML	0	https://gnps.ucsd.edu/ProteoSAFe/result.jsp?view=network_displayer&componentindex=-1&task=ba0b667a2f444d23ad440d86024b55c8&show=true	1883	0	196.147	0	7512	0	0	2	G3		https://gnps.ucsd.edu//ProteoSAFe/result.jsp?task=ba0b667a2f444d23ad440d86024b55c8&view=cluster_details&protein=1883&show=true	0	396.41	2	S159	1	no matches	0	no matches	0	no matches	0	no matches	0	no matches	no matches	0	0			0						0	0					0
1885	197.111	0	-1	PmtG.mzXML	0	https://gnps.ucsd.edu/ProteoSAFe/result.jsp?view=network_displayer&componentindex=-1&task=ba0b667a2f444d23ad440d86024b55c8&show=true	1885	0	197.111	0	228174	0	0	6	G3		https://gnps.ucsd.edu//ProteoSAFe/result.jsp?task=ba0b667a2f444d23ad440d86024b55c8&view=cluster_details&protein=1885&show=true	0	317.202	6	S160	1	no matches	0	no matches	0	no matches	0	no matches	0	no matches	no matches	0	0			0						0	0					0
1891	197.145	0	16	S1A.mzXML|PmtD.mzXML	3	https://gnps.ucsd.edu/ProteoSAFe/result.jsp?view=network_displayer&componentindex=16&task=ba0b667a2f444d23ad440d86024b55c8&show=true	1891	0	197.145	0	88169	0	2	0	G2,G4		https://gnps.ucsd.edu//ProteoSAFe/result.jsp?task=ba0b667a2f444d23ad440d86024b55c8&view=cluster_details&protein=1891&show=true	0	512.278	5	16	26	Organic compounds	0.307692	Nucleosides, nucleotides, and analogues	0.192308	Purine nucleosides	0.192308	nan	0.192308	Purine nucleosides	Aromatic heteropolycyclic compounds	0.192308	0.230769	InChI=1S/C10H14O4/c1-7-8(6-14-10(7)13)4-2-3-5-9(11)12/h2-6H2,1H3,(H,11,12)	CC1=C(CCCCC(=O)O)COC1=O	3	http://gnps.ucsd.edu/ProteoSAFe/gnpslibraryspectrum.jsp?SpectrumID=CCMSLIB00004693563	nan	MoNA:VF-NPL-QEHF002500	isolated	CCMSLIB00004693563	0.750287	7	ESI-QFT	MoNA	5-(4-methyl-5-oxo-2H-furan-3-yl)pentanoic acid	nan	1.95099
1894	197.131	0	4	S1A.mzXML|PmtD.mzXML|PmtA.mzXML|PmtG.mzXML	6	https://gnps.ucsd.edu/ProteoSAFe/result.jsp?view=network_displayer&componentindex=4&task=ba0b667a2f444d23ad440d86024b55c8&show=true	1894	6	197.131	0	547638	0	7	8	G1,G2,G3,G4		https://gnps.ucsd.edu//ProteoSAFe/result.jsp?task=ba0b667a2f444d23ad440d86024b55c8&view=cluster_details&protein=1894&show=true	0	230.353	27	4	35	Organic compounds	0.171429	Organic acids and derivatives	0.171429	Carboxylic acids and derivatives	0.171429	Amino acids, peptides, and analogues	0.171429	Alpha amino acids and derivatives	Aliphatic heteropolycyclic compounds	0.0857143	0.0571429	InChI=1S/C10H16N2O2/c1-6(2)8-10(14)12-5-3-4-7(12)9(13)11-8/h6-8H,3-5H2,1-2H3,(H,11,13)/t7-,8-/m0/s1	CC(C)[C@H]1C(=O)N2CCC[C@H]2C(=O)N1	3	http://gnps.ucsd.edu/ProteoSAFe/gnpslibraryspectrum.jsp?SpectrumID=CCMSLIB00000007148	nan	R Keyzers	Isolated	CCMSLIB00000007148	0.953309	9	qTof	Keyzers	cyclo(L-Val-L-Pro)	DI-ESI	0.0019989
1895	197.131	0	4	PmtD.mzXML|PmtG.mzXML	0	https://gnps.ucsd.edu/ProteoSAFe/result.jsp?view=network_displayer&componentindex=4&task=ba0b667a2f444d23ad440d86024b55c8&show=true	1895	0	197.131	0	70297	0	1	4	G2,G3		https://gnps.ucsd.edu//ProteoSAFe/result.jsp?task=ba0b667a2f444d23ad440d86024b55c8&view=cluster_details&protein=1895&show=true	0	239.11	5	4	35	Organic compounds	0.171429	Organic acids and derivatives	0.171429	Carboxylic acids and derivatives	0.171429	Amino acids, peptides, and analogues	0.171429	Alpha amino acids and derivatives	Aliphatic heteropolycyclic compounds	0.0857143	0.0571429	InChI=1S/C10H16N2O2/c1-6(2)8-10(14)12-5-3-4-7(12)9(13)11-8/h6-8H,3-5H2,1-2H3,(H,11,13)/t7-,8-/m0/s1	CC(C)[C@H]1C(=O)N2CCC[C@H]2C(=O)N1	3	http://gnps.ucsd.edu/ProteoSAFe/gnpslibraryspectrum.jsp?SpectrumID=CCMSLIB00000007149	nan	R Keyzers	Isolated	CCMSLIB00000007149	0.871091	7	qTof	Keyzers	cyclo(L-Val-L-Pro)	DI-ESI	0.0019989
1897	198.943	0	84	S1A.mzXML|PmtA.mzXML|PmtG.mzXML	2	https://gnps.ucsd.edu/ProteoSAFe/result.jsp?view=network_displayer&componentindex=84&task=ba0b667a2f444d23ad440d86024b55c8&show=true	1897	2	198.943	0	161552	0	0	6	G1,G3,G4		https://gnps.ucsd.edu//ProteoSAFe/result.jsp?task=ba0b667a2f444d23ad440d86024b55c8&view=cluster_details&protein=1897&show=true	0	37.3868	10	84	5	no matches	0	no matches	0	no matches	0	no matches	0	no matches	no matches	0	0			0						0	0					0
1899	198.943	0	-1	PmtG.mzXML	0	https://gnps.ucsd.edu/ProteoSAFe/result.jsp?view=network_displayer&componentindex=-1&task=ba0b667a2f444d23ad440d86024b55c8&show=true	1899	0	198.943	0	5967	0	0	2	G3		https://gnps.ucsd.edu//ProteoSAFe/result.jsp?task=ba0b667a2f444d23ad440d86024b55c8&view=cluster_details&protein=1899&show=true	0	41.5635	2	S161	1	no matches	0	no matches	0	no matches	0	no matches	0	no matches	no matches	0	0			0						0	0					0
1908	199.09	0	-1	PmtG.mzXML	0	https://gnps.ucsd.edu/ProteoSAFe/result.jsp?view=network_displayer&componentindex=-1&task=ba0b667a2f444d23ad440d86024b55c8&show=true	1908	0	199.09	0	43285	0	0	3	G3		https://gnps.ucsd.edu//ProteoSAFe/result.jsp?task=ba0b667a2f444d23ad440d86024b55c8&view=cluster_details&protein=1908&show=true	0	341.373	3	S162	1	no matches	0	no matches	0	no matches	0	no matches	0	no matches	no matches	0	0			0						0	0					0
1909	199.09	0	-1	PmtG.mzXML	0	https://gnps.ucsd.edu/ProteoSAFe/result.jsp?view=network_displayer&componentindex=-1&task=ba0b667a2f444d23ad440d86024b55c8&show=true	1909	0	199.09	0	30025	0	0	2	G3		https://gnps.ucsd.edu//ProteoSAFe/result.jsp?task=ba0b667a2f444d23ad440d86024b55c8&view=cluster_details&protein=1909&show=true	0	426.463	2	S163	1	no matches	0	no matches	0	no matches	0	no matches	0	no matches	no matches	0	0			0						0	0					0
1913	199.109	0	-1	PmtD.mzXML	0	https://gnps.ucsd.edu/ProteoSAFe/result.jsp?view=network_displayer&componentindex=-1&task=ba0b667a2f444d23ad440d86024b55c8&show=true	1913	0	199.109	0	24262	0	2	0	G2		https://gnps.ucsd.edu//ProteoSAFe/result.jsp?task=ba0b667a2f444d23ad440d86024b55c8&view=cluster_details&protein=1913&show=true	0	88.621	2	S164	1	no matches	0	no matches	0	no matches	0	no matches	0	no matches	no matches	0	0	nan	nan	3	http://gnps.ucsd.edu/ProteoSAFe/gnpslibraryspectrum.jsp?SpectrumID=CCMSLIB00000081128	nan	Sirenas Marine Discovery	Commercial	CCMSLIB00000081128	0.737076	6	qTof	Sirenas Marine Discovery	B20A07	LC-ESI	0.0240021
1915	199.111	0	30	PmtG.mzXML	0	https://gnps.ucsd.edu/ProteoSAFe/result.jsp?view=network_displayer&componentindex=30&task=ba0b667a2f444d23ad440d86024b55c8&show=true	1915	0	199.111	0	23863	0	0	2	G3		https://gnps.ucsd.edu//ProteoSAFe/result.jsp?task=ba0b667a2f444d23ad440d86024b55c8&view=cluster_details&protein=1915&show=true	0	407.298	2	30	15	no matches	0	no matches	0	no matches	0	no matches	0	no matches	no matches	0	0			0						0	0					0
1916	199.111	0	30	PmtG.mzXML	0	https://gnps.ucsd.edu/ProteoSAFe/result.jsp?view=network_displayer&componentindex=30&task=ba0b667a2f444d23ad440d86024b55c8&show=true	1916	0	199.111	0	20292	0	0	2	G3		https://gnps.ucsd.edu//ProteoSAFe/result.jsp?task=ba0b667a2f444d23ad440d86024b55c8&view=cluster_details&protein=1916&show=true	0	407.435	2	30	15	no matches	0	no matches	0	no matches	0	no matches	0	no matches	no matches	0	0			0						0	0					0
1919	199.906	0	72	S1A.mzXML|PmtD.mzXML	30	https://gnps.ucsd.edu/ProteoSAFe/result.jsp?view=network_displayer&componentindex=72&task=ba0b667a2f444d23ad440d86024b55c8&show=true	1919	0	199.906	0	480650	0	1	0	G2,G4		https://gnps.ucsd.edu//ProteoSAFe/result.jsp?task=ba0b667a2f444d23ad440d86024b55c8&view=cluster_details&protein=1919&show=true	0	362.393	31	72	2	no matches	0	no matches	0	no matches	0	no matches	0	no matches	no matches	0	0			0						0	0					0
1920	200.288	0	-1	S1A.mzXML|PmtA.mzXML|PmtG.mzXML	2	https://gnps.ucsd.edu/ProteoSAFe/result.jsp?view=network_displayer&componentindex=-1&task=ba0b667a2f444d23ad440d86024b55c8&show=true	1920	4	200.288	0	119263	0	0	5	G1,G3,G4		https://gnps.ucsd.edu//ProteoSAFe/result.jsp?task=ba0b667a2f444d23ad440d86024b55c8&view=cluster_details&protein=1920&show=true	0	446.633	11	S165	1	no matches	0	no matches	0	no matches	0	no matches	0	no matches	no matches	0	0			0						0	0					0
1921	200.031	0	-1	S1A.mzXML	2	https://gnps.ucsd.edu/ProteoSAFe/result.jsp?view=network_displayer&componentindex=-1&task=ba0b667a2f444d23ad440d86024b55c8&show=true	1921	0	200.031	0	22204	0	0	0	G4		https://gnps.ucsd.edu//ProteoSAFe/result.jsp?task=ba0b667a2f444d23ad440d86024b55c8&view=cluster_details&protein=1921&show=true	0	835.773	2	S166	1	no matches	0	no matches	0	no matches	0	no matches	0	no matches	no matches	0	0			0						0	0					0
1926	200.97	0	-1	S1A.mzXML|PmtD.mzXML	2	https://gnps.ucsd.edu/ProteoSAFe/result.jsp?view=network_displayer&componentindex=-1&task=ba0b667a2f444d23ad440d86024b55c8&show=true	1926	0	200.97	0	34520	0	1	0	G2,G4		https://gnps.ucsd.edu//ProteoSAFe/result.jsp?task=ba0b667a2f444d23ad440d86024b55c8&view=cluster_details&protein=1926&show=true	0	97.619	3	S167	1	no matches	0	no matches	0	no matches	0	no matches	0	no matches	no matches	0	0			0						0	0					0
1928	200.13	0	72	S1A.mzXML	4	https://gnps.ucsd.edu/ProteoSAFe/result.jsp?view=network_displayer&componentindex=72&task=ba0b667a2f444d23ad440d86024b55c8&show=true	1928	0	200.13	0	101036	0	0	0	G4		https://gnps.ucsd.edu//ProteoSAFe/result.jsp?task=ba0b667a2f444d23ad440d86024b55c8&view=cluster_details&protein=1928&show=true	0	418.991	4	72	2	no matches	0	no matches	0	no matches	0	no matches	0	no matches	no matches	0	0			0						0	0					0
1931	201.101	0	-1	PmtA.mzXML	0	https://gnps.ucsd.edu/ProteoSAFe/result.jsp?view=network_displayer&componentindex=-1&task=ba0b667a2f444d23ad440d86024b55c8&show=true	1931	12	201.101	0	199679	0	0	0	G1		https://gnps.ucsd.edu//ProteoSAFe/result.jsp?task=ba0b667a2f444d23ad440d86024b55c8&view=cluster_details&protein=1931&show=true	0	285.562	12	S168	1	no matches	0	no matches	0	no matches	0	no matches	0	no matches	no matches	0	0			0						0	0					0
1937	202.332	0	-1	PmtD.mzXML|PmtA.mzXML	0	https://gnps.ucsd.edu/ProteoSAFe/result.jsp?view=network_displayer&componentindex=-1&task=ba0b667a2f444d23ad440d86024b55c8&show=true	1937	1	202.332	0	190816	0	9	0	G1,G2		https://gnps.ucsd.edu//ProteoSAFe/result.jsp?task=ba0b667a2f444d23ad440d86024b55c8&view=cluster_details&protein=1937&show=true	0	645.65	10	S169	1	no matches	0	no matches	0	no matches	0	no matches	0	no matches	no matches	0	0			0						0	0					0
1938	201.126	0	30	PmtA.mzXML|PmtG.mzXML	0	https://gnps.ucsd.edu/ProteoSAFe/result.jsp?view=network_displayer&componentindex=30&task=ba0b667a2f444d23ad440d86024b55c8&show=true	1938	4	201.126	0	206373	0	0	17	G1,G3		https://gnps.ucsd.edu//ProteoSAFe/result.jsp?task=ba0b667a2f444d23ad440d86024b55c8&view=cluster_details&protein=1938&show=true	0	372.928	21	30	15	no matches	0	no matches	0	no matches	0	no matches	0	no matches	no matches	0	0			0						0	0					0
1939	201.126	0	-1	PmtD.mzXML	0	https://gnps.ucsd.edu/ProteoSAFe/result.jsp?view=network_displayer&componentindex=-1&task=ba0b667a2f444d23ad440d86024b55c8&show=true	1939	0	201.126	0	27101	0	2	0	G2		https://gnps.ucsd.edu//ProteoSAFe/result.jsp?task=ba0b667a2f444d23ad440d86024b55c8&view=cluster_details&protein=1939&show=true	0	141.338	2	S170	1	no matches	0	no matches	0	no matches	0	no matches	0	no matches	no matches	0	0			0						0	0					0
1941	201.126	0	-1	PmtG.mzXML	0	https://gnps.ucsd.edu/ProteoSAFe/result.jsp?view=network_displayer&componentindex=-1&task=ba0b667a2f444d23ad440d86024b55c8&show=true	1941	0	201.126	0	5752	0	0	2	G3		https://gnps.ucsd.edu//ProteoSAFe/result.jsp?task=ba0b667a2f444d23ad440d86024b55c8&view=cluster_details&protein=1941&show=true	0	321.43	2	S171	1	no matches	0	no matches	0	no matches	0	no matches	0	no matches	no matches	0	0			0						0	0					0
1943	201.126	0	-1	PmtG.mzXML	0	https://gnps.ucsd.edu/ProteoSAFe/result.jsp?view=network_displayer&componentindex=-1&task=ba0b667a2f444d23ad440d86024b55c8&show=true	1943	0	201.126	0	7692	0	0	2	G3		https://gnps.ucsd.edu//ProteoSAFe/result.jsp?task=ba0b667a2f444d23ad440d86024b55c8&view=cluster_details&protein=1943&show=true	0	401.927	2	S172	1	no matches	0	no matches	0	no matches	0	no matches	0	no matches	no matches	0	0			0						0	0					0
1944	201.166	0	20	PmtD.mzXML	0	https://gnps.ucsd.edu/ProteoSAFe/result.jsp?view=network_displayer&componentindex=20&task=ba0b667a2f444d23ad440d86024b55c8&show=true	1944	0	201.166	0	134959	0	8	0	G2		https://gnps.ucsd.edu//ProteoSAFe/result.jsp?task=ba0b667a2f444d23ad440d86024b55c8&view=cluster_details&protein=1944&show=true	0	604.422	8	20	20	Organic compounds	0.35	Benzenoids	0.1	Phenols	0.05	Methoxyphenols	0.05	Methoxyphenols	Aromatic homomonocyclic compounds	0.05	0.15	InChI=1S/C15H24O2/c1-12(2)6-5-7-13(3)15-10-8-14(4,9-11-15)16-17-15/h6,8,10,13H,5,7,9,11H2,1-4H3/t13-,14+,15-/m0/s1	CC(CCC=C(C)C)C1(CC2)OOC2(C)C=C1	1	http://gnps.ucsd.edu/ProteoSAFe/gnpslibraryspectrum.jsp?SpectrumID=CCMSLIB00005724601	nan	Luis Quiros-Guerrero	Isolated	CCMSLIB00005724601	0.901513	8	Orbitrap	Wolfender	1-methyl-4-(6-methylhept-5-en-2-yl)-2,3-dioxabicyclo[2.2.2]oct-5-ene	ESI	0.0019989
1945	201.167	0	-1	PmtD.mzXML|PmtG.mzXML	0	https://gnps.ucsd.edu/ProteoSAFe/result.jsp?view=network_displayer&componentindex=-1&task=ba0b667a2f444d23ad440d86024b55c8&show=true	1945	0	201.167	0	30316	0	1	1	G2,G3		https://gnps.ucsd.edu//ProteoSAFe/result.jsp?task=ba0b667a2f444d23ad440d86024b55c8&view=cluster_details&protein=1945&show=true	0	655.092	2	S173	1	no matches	0	no matches	0	no matches	0	no matches	0	no matches	no matches	0	0			0						0	0					0
1946	201.167	0	20	PmtD.mzXML|PmtG.mzXML	0	https://gnps.ucsd.edu/ProteoSAFe/result.jsp?view=network_displayer&componentindex=20&task=ba0b667a2f444d23ad440d86024b55c8&show=true	1946	0	201.167	0	72889	0	2	2	G2,G3		https://gnps.ucsd.edu//ProteoSAFe/result.jsp?task=ba0b667a2f444d23ad440d86024b55c8&view=cluster_details&protein=1946&show=true	0	702.664	4	20	20	Organic compounds	0.35	Benzenoids	0.1	Phenols	0.05	Methoxyphenols	0.05	Methoxyphenols	Aromatic homomonocyclic compounds	0.05	0.15	nan	nan	3	http://gnps.ucsd.edu/ProteoSAFe/gnpslibraryspectrum.jsp?SpectrumID=CCMSLIB00003135694	nan	Data deposited by pmallard	Isolated	CCMSLIB00003135694	0.901846	8	IT/ion trap	Data from Wolfender/Litaudon	Spectral Match to Bolasterone from NIST14	ESI	1.93999
1947	202.109	0	-1	PmtD.mzXML|PmtA.mzXML	0	https://gnps.ucsd.edu/ProteoSAFe/result.jsp?view=network_displayer&componentindex=-1&task=ba0b667a2f444d23ad440d86024b55c8&show=true	1947	6	202.109	0	126838	0	6	0	G1,G2		https://gnps.ucsd.edu//ProteoSAFe/result.jsp?task=ba0b667a2f444d23ad440d86024b55c8&view=cluster_details&protein=1947&show=true	0	119.831	12	S174	1	Organic compounds	1	Organic acids and derivatives	1	Carboxylic acids and derivatives	1	Amino acids, peptides, and analogues	1	Beta amino acids and derivatives	Aliphatic acyclic compounds	1	1	"InChI=1S/C9H17NO5/c1-9(2,5-11)7(14)8(15)10-4-3-6(12)13/h7,11,14H,3-5H2,1-2H3,(H,10,15)(H,12,13)"	CC(C)(CO)C(O)C(O)=NCCC(=O)O	3	http://gnps.ucsd.edu/ProteoSAFe/gnpslibraryspectrum.jsp?SpectrumID=CCMSLIB00010102919	nan	JGI	Commercial	CCMSLIB00010102919	0.809065	9	Orbitrap	Trent Northen	D-pantothenic acid CollisionEnergy:102040	LC-ESI	0.0019989
1954	203.105	0	-1	S1A.mzXML	5	https://gnps.ucsd.edu/ProteoSAFe/result.jsp?view=network_displayer&componentindex=-1&task=ba0b667a2f444d23ad440d86024b55c8&show=true	1954	0	203.105	0	72558	0	0	0	G4		https://gnps.ucsd.edu//ProteoSAFe/result.jsp?task=ba0b667a2f444d23ad440d86024b55c8&view=cluster_details&protein=1954&show=true	0	68.6576	5	S175	1	no matches	0	no matches	0	no matches	0	no matches	0	no matches	no matches	0	0			0						0	0					0
1961	203.141	0	14	S1A.mzXML	6	https://gnps.ucsd.edu/ProteoSAFe/result.jsp?view=network_displayer&componentindex=14&task=ba0b667a2f444d23ad440d86024b55c8&show=true	1961	0	203.141	0	108637	0	0	0	G4		https://gnps.ucsd.edu//ProteoSAFe/result.jsp?task=ba0b667a2f444d23ad440d86024b55c8&view=cluster_details&protein=1961&show=true	0	190.691	6	14	17	Organic compounds	0.176471	Organoheterocyclic compounds	0.117647	Tetracyclines	0.0588235	nan	0.117647	Tetracyclines	Aromatic homopolycyclic compounds	0.0588235	0.0588235			0						0	0					0
1962	203.141	0	-1	S1A.mzXML	2	https://gnps.ucsd.edu/ProteoSAFe/result.jsp?view=network_displayer&componentindex=-1&task=ba0b667a2f444d23ad440d86024b55c8&show=true	1962	0	203.141	0	20382	0	0	0	G4		https://gnps.ucsd.edu//ProteoSAFe/result.jsp?task=ba0b667a2f444d23ad440d86024b55c8&view=cluster_details&protein=1962&show=true	0	563.778	2	S176	1	no matches	0	no matches	0	no matches	0	no matches	0	no matches	no matches	0	0			0						0	0					0
1963	203.182	0	20	S1A.mzXML|PmtD.mzXML	3	https://gnps.ucsd.edu/ProteoSAFe/result.jsp?view=network_displayer&componentindex=20&task=ba0b667a2f444d23ad440d86024b55c8&show=true	1963	0	203.182	0	141400	0	6	0	G2,G4		https://gnps.ucsd.edu//ProteoSAFe/result.jsp?task=ba0b667a2f444d23ad440d86024b55c8&view=cluster_details&protein=1963&show=true	0	787.566	9	20	20	Organic compounds	0.35	Benzenoids	0.1	Phenols	0.05	Methoxyphenols	0.05	Methoxyphenols	Aromatic homomonocyclic compounds	0.05	0.15	InChI=1S/C15H24O/c1-10(2)12-6-5-11(3)13-7-8-15(4,16)14(13)9-12/h9-10,13-14,16H,3,5-8H2,1-2,4H3	CC(C)C(CCC(C1CC2)=C)=CC1C2(C)O	1	http://gnps.ucsd.edu/ProteoSAFe/gnpslibraryspectrum.jsp?SpectrumID=CCMSLIB00005725033	nan	Luis Quiros-Guerrero	Isolated	CCMSLIB00005725033	0.869507	7	Orbitrap	Wolfender	1-methyl-4-methylidene-7-(propan-2-yl)-1,2,3,3a,4,5,6,8a-octahydroazulen-1-ol	ESI	0.00300598
1964	203.182	0	-1	S1A.mzXML|PmtD.mzXML|PmtG.mzXML	2	https://gnps.ucsd.edu/ProteoSAFe/result.jsp?view=network_displayer&componentindex=-1&task=ba0b667a2f444d23ad440d86024b55c8&show=true	1964	0	203.182	0	112571	0	1	7	G2,G3,G4		https://gnps.ucsd.edu//ProteoSAFe/result.jsp?task=ba0b667a2f444d23ad440d86024b55c8&view=cluster_details&protein=1964&show=true	0	872.103	10	S177	1	Organic compounds	1	Lipids and lipid-like molecules	1	Prenol lipids	1	Sesquiterpenoids	1	Guaianes	Aliphatic homopolycyclic compounds	1	1	InChI=1S/C15H24O/c1-10(2)12-6-5-11(3)13-7-8-15(4,16)14(13)9-12/h9-10,13-14,16H,3,5-8H2,1-2,4H3	CC(C)C(CCC(C1CC2)=C)=CC1C2(C)O	1	http://gnps.ucsd.edu/ProteoSAFe/gnpslibraryspectrum.jsp?SpectrumID=CCMSLIB00005725033	nan	Luis Quiros-Guerrero	Isolated	CCMSLIB00005725033	0.711164	6	Orbitrap	Wolfender	1-methyl-4-methylidene-7-(propan-2-yl)-1,2,3,3a,4,5,6,8a-octahydroazulen-1-ol	ESI	0.00300598
1965	203.182	0	130	S1A.mzXML|PmtD.mzXML	1	https://gnps.ucsd.edu/ProteoSAFe/result.jsp?view=network_displayer&componentindex=130&task=ba0b667a2f444d23ad440d86024b55c8&show=true	1965	0	203.182	0	44215	0	2	0	G2,G4		https://gnps.ucsd.edu//ProteoSAFe/result.jsp?task=ba0b667a2f444d23ad440d86024b55c8&view=cluster_details&protein=1965&show=true	0	802.443	3	130	2	no matches	0	no matches	0	no matches	0	no matches	0	no matches	no matches	0	0			0						0	0					0
1970	204.008	0	-1	PmtA.mzXML	0	https://gnps.ucsd.edu/ProteoSAFe/result.jsp?view=network_displayer&componentindex=-1&task=ba0b667a2f444d23ad440d86024b55c8&show=true	1970	3	204.008	0	69491	0	0	0	G1		https://gnps.ucsd.edu//ProteoSAFe/result.jsp?task=ba0b667a2f444d23ad440d86024b55c8&view=cluster_details&protein=1970&show=true	0	92.742	3	S178	1	no matches	0	no matches	0	no matches	0	no matches	0	no matches	no matches	0	0			0						0	0					0
1971	204.008	0	-1	PmtA.mzXML	0	https://gnps.ucsd.edu/ProteoSAFe/result.jsp?view=network_displayer&componentindex=-1&task=ba0b667a2f444d23ad440d86024b55c8&show=true	1971	3	204.008	0	47533	0	0	0	G1		https://gnps.ucsd.edu//ProteoSAFe/result.jsp?task=ba0b667a2f444d23ad440d86024b55c8&view=cluster_details&protein=1971&show=true	0	92.7933	3	S179	1	no matches	0	no matches	0	no matches	0	no matches	0	no matches	no matches	0	0			0						0	0					0
1972	204.116	0	-1	PmtG.mzXML	0	https://gnps.ucsd.edu/ProteoSAFe/result.jsp?view=network_displayer&componentindex=-1&task=ba0b667a2f444d23ad440d86024b55c8&show=true	1972	0	204.116	0	15678	0	0	3	G3		https://gnps.ucsd.edu//ProteoSAFe/result.jsp?task=ba0b667a2f444d23ad440d86024b55c8&view=cluster_details&protein=1972&show=true	0	240.13	3	S180	1	no matches	0	no matches	0	no matches	0	no matches	0	no matches	no matches	0	0			0						0	0					0
1973	205.277	0	-1	S1A.mzXML|PmtD.mzXML|PmtA.mzXML	32	https://gnps.ucsd.edu/ProteoSAFe/result.jsp?view=network_displayer&componentindex=-1&task=ba0b667a2f444d23ad440d86024b55c8&show=true	1973	23	205.277	0	1292160	0	27	0	G1,G2,G4		https://gnps.ucsd.edu//ProteoSAFe/result.jsp?task=ba0b667a2f444d23ad440d86024b55c8&view=cluster_details&protein=1973&show=true	0	589.284	82	S181	1	no matches	0	no matches	0	no matches	0	no matches	0	no matches	no matches	0	0			0						0	0					0
1974	205.048	0	4	S1A.mzXML|PmtG.mzXML	1	https://gnps.ucsd.edu/ProteoSAFe/result.jsp?view=network_displayer&componentindex=4&task=ba0b667a2f444d23ad440d86024b55c8&show=true	1974	0	205.048	0	81789	0	0	6	G3,G4		https://gnps.ucsd.edu//ProteoSAFe/result.jsp?task=ba0b667a2f444d23ad440d86024b55c8&view=cluster_details&protein=1974&show=true	0	268.522	7	4	35	Organic compounds	0.171429	Organic acids and derivatives	0.171429	Carboxylic acids and derivatives	0.171429	Amino acids, peptides, and analogues	0.171429	Alpha amino acids and derivatives	Aliphatic heteropolycyclic compounds	0.0857143	0.0571429			0						0	0					0
1976	205.07	0	-1	PmtA.mzXML	0	https://gnps.ucsd.edu/ProteoSAFe/result.jsp?view=network_displayer&componentindex=-1&task=ba0b667a2f444d23ad440d86024b55c8&show=true	1976	2	205.07	0	20371	0	0	0	G1		https://gnps.ucsd.edu//ProteoSAFe/result.jsp?task=ba0b667a2f444d23ad440d86024b55c8&view=cluster_details&protein=1976&show=true	0	75.321	2	S182	1	no matches	0	no matches	0	no matches	0	no matches	0	no matches	no matches	0	0			0						0	0					0
1977	205.07	0	-1	S1A.mzXML|PmtA.mzXML	1	https://gnps.ucsd.edu/ProteoSAFe/result.jsp?view=network_displayer&componentindex=-1&task=ba0b667a2f444d23ad440d86024b55c8&show=true	1977	1	205.07	0	13604	0	0	0	G1,G4		https://gnps.ucsd.edu//ProteoSAFe/result.jsp?task=ba0b667a2f444d23ad440d86024b55c8&view=cluster_details&protein=1977&show=true	0	63.0715	2	S183	1	no matches	0	no matches	0	no matches	0	no matches	0	no matches	no matches	0	0			0						0	0					0
1978	205.07	0	-1	PmtA.mzXML	0	https://gnps.ucsd.edu/ProteoSAFe/result.jsp?view=network_displayer&componentindex=-1&task=ba0b667a2f444d23ad440d86024b55c8&show=true	1978	2	205.07	0	11388	0	0	0	G1		https://gnps.ucsd.edu//ProteoSAFe/result.jsp?task=ba0b667a2f444d23ad440d86024b55c8&view=cluster_details&protein=1978&show=true	0	75.9125	2	S184	1	no matches	0	no matches	0	no matches	0	no matches	0	no matches	no matches	0	0			0						0	0					0
1994	205.099	0	94	S1A.mzXML|PmtD.mzXML|PmtA.mzXML	10	https://gnps.ucsd.edu/ProteoSAFe/result.jsp?view=network_displayer&componentindex=94&task=ba0b667a2f444d23ad440d86024b55c8&show=true	1994	6	205.099	0	480322	0	8	0	G1,G2,G4		https://gnps.ucsd.edu//ProteoSAFe/result.jsp?task=ba0b667a2f444d23ad440d86024b55c8&view=cluster_details&protein=1994&show=true	0	177.416	24	94	2	Organic compounds	0.5	Organoheterocyclic compounds	0.5	Indoles and derivatives	0.5	Indolyl carboxylic acids and derivatives	0.5	Indolyl carboxylic acids and derivatives	Aromatic heteropolycyclic compounds	0.5	0.5	1S/C11H12N2O2/c12-9(11(14)15)5-7-6-13-10-4-2-1-3-8(7)10/h1-4,6,9,13H,5,12H2,(H,14,15)/t9-/m0/s1	c1ccc2c(c1)c(c[nH]2)C[C@@H](C(=O)O)N	3	http://gnps.ucsd.edu/ProteoSAFe/gnpslibraryspectrum.jsp?SpectrumID=CCMSLIB00005726868	nan	Massbank	Isolated	CCMSLIB00005726868	0.987267	7	Hybrid FT	Massbank	Massbank:UA005701 L-Tryptophan|(2S)-2-Azaniumyl-3-(1H-indol-3-yl)propanoate	ESI	0.0019989
1995	205.099	0	90	S1A.mzXML|PmtD.mzXML|PmtA.mzXML	5	https://gnps.ucsd.edu/ProteoSAFe/result.jsp?view=network_displayer&componentindex=90&task=ba0b667a2f444d23ad440d86024b55c8&show=true	1995	3	205.099	0	207003	0	5	0	G1,G2,G4		https://gnps.ucsd.edu//ProteoSAFe/result.jsp?task=ba0b667a2f444d23ad440d86024b55c8&view=cluster_details&protein=1995&show=true	0	177.018	13	90	3	Organic compounds	0.333333	Benzenoids	0.333333	Naphthalenes	0.333333	Naphthols and derivatives	0.333333	Naphthols and derivatives	Aromatic homopolycyclic compounds	0.333333	0.333333	1S/C11H12N2O2/c12-9(11(14)15)5-7-6-13-10-4-2-1-3-8(7)10/h1-4,6,9,13H,5,12H2,(H,14,15)/t9-/m0/s1	OC(=O)[C@H](N)Cc(c1)c(c2)c(ccc2)n1	3	http://gnps.ucsd.edu/ProteoSAFe/gnpslibraryspectrum.jsp?SpectrumID=CCMSLIB00000220673	nan	Massbank	Isolated	CCMSLIB00000220673	0.963892	7	LC-ESI-QQ	Putative Massbank Match	Massbank:KO004076 Trp|Tryptophan|L-Tryptophan|(S)-alpha-Amino-beta-(3-indolyl)-propionic acid	ESI	0.098999
1997	207.14	0	-1	S1A.mzXML|PmtD.mzXML|PmtA.mzXML	2	https://gnps.ucsd.edu/ProteoSAFe/result.jsp?view=network_displayer&componentindex=-1&task=ba0b667a2f444d23ad440d86024b55c8&show=true	1997	4	207.14	0	101391	0	2	0	G1,G2,G4		https://gnps.ucsd.edu//ProteoSAFe/result.jsp?task=ba0b667a2f444d23ad440d86024b55c8&view=cluster_details&protein=1997&show=true	0	334.024	8	S185	1	no matches	0	no matches	0	no matches	0	no matches	0	no matches	no matches	0	0			0						0	0					0
1999	209.669	0	-1	S1A.mzXML|PmtD.mzXML|PmtA.mzXML	28	https://gnps.ucsd.edu/ProteoSAFe/result.jsp?view=network_displayer&componentindex=-1&task=ba0b667a2f444d23ad440d86024b55c8&show=true	1999	3	209.669	0	671663	0	5	0	G1,G2,G4		https://gnps.ucsd.edu//ProteoSAFe/result.jsp?task=ba0b667a2f444d23ad440d86024b55c8&view=cluster_details&protein=1999&show=true	0	630.387	36	S186	1	no matches	0	no matches	0	no matches	0	no matches	0	no matches	no matches	0	0			0						0	0					0
2000	207.141	0	-1	PmtG.mzXML	0	https://gnps.ucsd.edu/ProteoSAFe/result.jsp?view=network_displayer&componentindex=-1&task=ba0b667a2f444d23ad440d86024b55c8&show=true	2000	0	207.141	0	8544	0	0	2	G3		https://gnps.ucsd.edu//ProteoSAFe/result.jsp?task=ba0b667a2f444d23ad440d86024b55c8&view=cluster_details&protein=2000&show=true	0	329.731	2	S187	1	no matches	0	no matches	0	no matches	0	no matches	0	no matches	no matches	0	0			0						0	0					0
2003	208.131	0	1	S1A.mzXML|PmtD.mzXML|PmtA.mzXML	7	https://gnps.ucsd.edu/ProteoSAFe/result.jsp?view=network_displayer&componentindex=1&task=ba0b667a2f444d23ad440d86024b55c8&show=true	2003	3	208.131	0	148419	0	1	0	G1,G2,G4		https://gnps.ucsd.edu//ProteoSAFe/result.jsp?task=ba0b667a2f444d23ad440d86024b55c8&view=cluster_details&protein=2003&show=true	0	422.498	11	1	76	Organic compounds	0.0789474	Organoheterocyclic compounds	0.0263158	Carboxylic acids and derivatives	0.0263158	Benzodiazines	0.0131579	Quinazolines	Aromatic heteropolycyclic compounds	0.0131579	0.0394737			0						0	0					0
2004	209.131	0	4	PmtD.mzXML|PmtG.mzXML	0	https://gnps.ucsd.edu/ProteoSAFe/result.jsp?view=network_displayer&componentindex=4&task=ba0b667a2f444d23ad440d86024b55c8&show=true	2004	0	209.131	0	367689	0	7	15	G2,G3		https://gnps.ucsd.edu//ProteoSAFe/result.jsp?task=ba0b667a2f444d23ad440d86024b55c8&view=cluster_details&protein=2004&show=true	0	230.91	22	4	35	Organic compounds	0.171429	Organic acids and derivatives	0.171429	Carboxylic acids and derivatives	0.171429	Amino acids, peptides, and analogues	0.171429	Alpha amino acids and derivatives	Aliphatic heteropolycyclic compounds	0.0857143	0.0571429			0						0	0					0
2005	209.131	0	-1	PmtD.mzXML	0	https://gnps.ucsd.edu/ProteoSAFe/result.jsp?view=network_displayer&componentindex=-1&task=ba0b667a2f444d23ad440d86024b55c8&show=true	2005	0	209.131	0	45053	0	2	0	G2		https://gnps.ucsd.edu//ProteoSAFe/result.jsp?task=ba0b667a2f444d23ad440d86024b55c8&view=cluster_details&protein=2005&show=true	0	197.471	2	S188	1	no matches	0	no matches	0	no matches	0	no matches	0	no matches	no matches	0	0			0						0	0					0
2007	209.175	0	-1	S1A.mzXML|PmtG.mzXML	1	https://gnps.ucsd.edu/ProteoSAFe/result.jsp?view=network_displayer&componentindex=-1&task=ba0b667a2f444d23ad440d86024b55c8&show=true	2007	0	209.175	0	30762	0	0	1	G3,G4		https://gnps.ucsd.edu//ProteoSAFe/result.jsp?task=ba0b667a2f444d23ad440d86024b55c8&view=cluster_details&protein=2007&show=true	0	717.385	2	S189	1	no matches	0	no matches	0	no matches	0	no matches	0	no matches	no matches	0	0			0						0	0					0
2012	209.193	0	-1	PmtG.mzXML	0	https://gnps.ucsd.edu/ProteoSAFe/result.jsp?view=network_displayer&componentindex=-1&task=ba0b667a2f444d23ad440d86024b55c8&show=true	2012	0	209.193	0	5787	0	0	2	G3		https://gnps.ucsd.edu//ProteoSAFe/result.jsp?task=ba0b667a2f444d23ad440d86024b55c8&view=cluster_details&protein=2012&show=true	0	962.638	2	S190	1	no matches	0	no matches	0	no matches	0	no matches	0	no matches	no matches	0	0			0						0	0					0
2014	210.116	0	20	PmtD.mzXML|PmtA.mzXML|PmtG.mzXML	0	https://gnps.ucsd.edu/ProteoSAFe/result.jsp?view=network_displayer&componentindex=20&task=ba0b667a2f444d23ad440d86024b55c8&show=true	2014	5	210.116	0	388603	0	6	9	G1,G2,G3		https://gnps.ucsd.edu//ProteoSAFe/result.jsp?task=ba0b667a2f444d23ad440d86024b55c8&view=cluster_details&protein=2014&show=true	0	301.997	20	20	20	Organic compounds	0.35	Benzenoids	0.1	Phenols	0.05	Methoxyphenols	0.05	Methoxyphenols	Aromatic homomonocyclic compounds	0.05	0.15			0						0	0					0
2020	211.11	0	24	S1A.mzXML|PmtD.mzXML	6	https://gnps.ucsd.edu/ProteoSAFe/result.jsp?view=network_displayer&componentindex=24&task=ba0b667a2f444d23ad440d86024b55c8&show=true	2020	0	211.11	0	233457	0	6	0	G2,G4		https://gnps.ucsd.edu//ProteoSAFe/result.jsp?task=ba0b667a2f444d23ad440d86024b55c8&view=cluster_details&protein=2020&show=true	0	77.6807	12	24	26	Organic compounds	0.115385	Benzenoids	0.0384615	Phenols	0.0384615	Methoxyphenols	0.0384615	Methoxyphenols	Aromatic homomonocyclic compounds	0.0384615	0.0384615			0						0	0					0
2021	211.11	0	-1	S1A.mzXML|PmtD.mzXML	2	https://gnps.ucsd.edu/ProteoSAFe/result.jsp?view=network_displayer&componentindex=-1&task=ba0b667a2f444d23ad440d86024b55c8&show=true	2021	0	211.11	0	79881	0	3	0	G2,G4		https://gnps.ucsd.edu//ProteoSAFe/result.jsp?task=ba0b667a2f444d23ad440d86024b55c8&view=cluster_details&protein=2021&show=true	0	78.7826	5	S191	1	no matches	0	no matches	0	no matches	0	no matches	0	no matches	no matches	0	0			0						0	0					0
2024	211.135	0	131	S1A.mzXML	4	https://gnps.ucsd.edu/ProteoSAFe/result.jsp?view=network_displayer&componentindex=131&task=ba0b667a2f444d23ad440d86024b55c8&show=true	2024	0	211.135	0	160926	0	0	0	G4		https://gnps.ucsd.edu//ProteoSAFe/result.jsp?task=ba0b667a2f444d23ad440d86024b55c8&view=cluster_details&protein=2024&show=true	0	909.323	4	131	2	no matches	0	no matches	0	no matches	0	no matches	0	no matches	no matches	0	0			0						0	0					0
2025	211.135	0	-1	S1A.mzXML	2	https://gnps.ucsd.edu/ProteoSAFe/result.jsp?view=network_displayer&componentindex=-1&task=ba0b667a2f444d23ad440d86024b55c8&show=true	2025	0	211.135	0	36278	0	0	0	G4		https://gnps.ucsd.edu//ProteoSAFe/result.jsp?task=ba0b667a2f444d23ad440d86024b55c8&view=cluster_details&protein=2025&show=true	0	911.628	2	S192	1	no matches	0	no matches	0	no matches	0	no matches	0	no matches	no matches	0	0			0						0	0					0
2027	211.146	0	4	S1A.mzXML|PmtD.mzXML|PmtA.mzXML	15	https://gnps.ucsd.edu/ProteoSAFe/result.jsp?view=network_displayer&componentindex=4&task=ba0b667a2f444d23ad440d86024b55c8&show=true	2027	8	211.146	0	720193	0	18	0	G1,G2,G4		https://gnps.ucsd.edu//ProteoSAFe/result.jsp?task=ba0b667a2f444d23ad440d86024b55c8&view=cluster_details&protein=2027&show=true	0	349.166	41	4	35	Organic compounds	0.171429	Organic acids and derivatives	0.171429	Carboxylic acids and derivatives	0.171429	Amino acids, peptides, and analogues	0.171429	Alpha amino acids and derivatives	Aliphatic heteropolycyclic compounds	0.0857143	0.0571429	nan	nan	3	http://gnps.ucsd.edu/ProteoSAFe/gnpslibraryspectrum.jsp?SpectrumID=CCMSLIB00000007049	nan	R Keyzers	Isolated	CCMSLIB00000007049	0.842315	10	qTof	Keyzers	cyclo(L-Leu-L-Pro)	DI-ESI	0.000991821
2031	213.163	0	9	S1A.mzXML	3	https://gnps.ucsd.edu/ProteoSAFe/result.jsp?view=network_displayer&componentindex=9&task=ba0b667a2f444d23ad440d86024b55c8&show=true	2031	0	213.163	0	59367	0	0	0	G4		https://gnps.ucsd.edu//ProteoSAFe/result.jsp?task=ba0b667a2f444d23ad440d86024b55c8&view=cluster_details&protein=2031&show=true	0	686.052	3	9	2	no matches	0	no matches	0	no matches	0	no matches	0	no matches	no matches	0	0			0						0	0					0
2032	213.157	0	-1	S1A.mzXML	3	https://gnps.ucsd.edu/ProteoSAFe/result.jsp?view=network_displayer&componentindex=-1&task=ba0b667a2f444d23ad440d86024b55c8&show=true	2032	0	213.157	0	65625	0	0	0	G4		https://gnps.ucsd.edu//ProteoSAFe/result.jsp?task=ba0b667a2f444d23ad440d86024b55c8&view=cluster_details&protein=2032&show=true	0	724.456	3	S193	1	no matches	0	no matches	0	no matches	0	no matches	0	no matches	no matches	0	0			0						0	0					0
2033	213.163	0	4	PmtG.mzXML	0	https://gnps.ucsd.edu/ProteoSAFe/result.jsp?view=network_displayer&componentindex=4&task=ba0b667a2f444d23ad440d86024b55c8&show=true	2033	0	213.163	0	248232	0	0	8	G3		https://gnps.ucsd.edu//ProteoSAFe/result.jsp?task=ba0b667a2f444d23ad440d86024b55c8&view=cluster_details&protein=2033&show=true	0	429.756	8	4	35	Organic compounds	0.171429	Organic acids and derivatives	0.171429	Carboxylic acids and derivatives	0.171429	Amino acids, peptides, and analogues	0.171429	Alpha amino acids and derivatives	Aliphatic heteropolycyclic compounds	0.0857143	0.0571429	nan	nan	3	http://gnps.ucsd.edu/ProteoSAFe/gnpslibraryspectrum.jsp?SpectrumID=CCMSLIB00003138602	nan	Data deposited by lfnothias	Isolated	CCMSLIB00003138602	0.882111	6	Q-TOF	Data from Pieter Dorrestein	Spectral Match to Val-Leu from NIST14	ESI	0.00299072
2035	213.187	0	9	S1A.mzXML	4	https://gnps.ucsd.edu/ProteoSAFe/result.jsp?view=network_displayer&componentindex=9&task=ba0b667a2f444d23ad440d86024b55c8&show=true	2035	0	213.187	0	49566	0	0	0	G4		https://gnps.ucsd.edu//ProteoSAFe/result.jsp?task=ba0b667a2f444d23ad440d86024b55c8&view=cluster_details&protein=2035&show=true	0	837.878	4	9	2	no matches	0	no matches	0	no matches	0	no matches	0	no matches	no matches	0	0			0						0	0					0
2036	214.09	0	4	PmtG.mzXML	0	https://gnps.ucsd.edu/ProteoSAFe/result.jsp?view=network_displayer&componentindex=4&task=ba0b667a2f444d23ad440d86024b55c8&show=true	2036	0	214.09	0	45806	0	0	3	G3		https://gnps.ucsd.edu//ProteoSAFe/result.jsp?task=ba0b667a2f444d23ad440d86024b55c8&view=cluster_details&protein=2036&show=true	0	270.767	3	4	35	Organic compounds	0.171429	Organic acids and derivatives	0.171429	Carboxylic acids and derivatives	0.171429	Amino acids, peptides, and analogues	0.171429	Alpha amino acids and derivatives	Aliphatic heteropolycyclic compounds	0.0857143	0.0571429			0						0	0					0
2037	214.09	0	4	PmtG.mzXML	0	https://gnps.ucsd.edu/ProteoSAFe/result.jsp?view=network_displayer&componentindex=4&task=ba0b667a2f444d23ad440d86024b55c8&show=true	2037	0	214.09	0	18319	0	0	3	G3		https://gnps.ucsd.edu//ProteoSAFe/result.jsp?task=ba0b667a2f444d23ad440d86024b55c8&view=cluster_details&protein=2037&show=true	0	274.079	3	4	35	Organic compounds	0.171429	Organic acids and derivatives	0.171429	Carboxylic acids and derivatives	0.171429	Amino acids, peptides, and analogues	0.171429	Alpha amino acids and derivatives	Aliphatic heteropolycyclic compounds	0.0857143	0.0571429			0						0	0					0
2038	215.106	0	-1	PmtG.mzXML	0	https://gnps.ucsd.edu/ProteoSAFe/result.jsp?view=network_displayer&componentindex=-1&task=ba0b667a2f444d23ad440d86024b55c8&show=true	2038	0	215.106	0	18977	0	0	2	G3		https://gnps.ucsd.edu//ProteoSAFe/result.jsp?task=ba0b667a2f444d23ad440d86024b55c8&view=cluster_details&protein=2038&show=true	0	531.542	2	S194	1	no matches	0	no matches	0	no matches	0	no matches	0	no matches	no matches	0	0			0						0	0					0
2041	217.107	0	-1	PmtD.mzXML|PmtA.mzXML	0	https://gnps.ucsd.edu/ProteoSAFe/result.jsp?view=network_displayer&componentindex=-1&task=ba0b667a2f444d23ad440d86024b55c8&show=true	2041	1	217.107	0	8129	0	2	0	G1,G2		https://gnps.ucsd.edu//ProteoSAFe/result.jsp?task=ba0b667a2f444d23ad440d86024b55c8&view=cluster_details&protein=2041&show=true	0	114.344	3	S195	1	no matches	0	no matches	0	no matches	0	no matches	0	no matches	no matches	0	0			0						0	0					0
2042	217.12	0	76	PmtA.mzXML	0	https://gnps.ucsd.edu/ProteoSAFe/result.jsp?view=network_displayer&componentindex=76&task=ba0b667a2f444d23ad440d86024b55c8&show=true	2042	3	217.12	0	44514	0	0	0	G1		https://gnps.ucsd.edu//ProteoSAFe/result.jsp?task=ba0b667a2f444d23ad440d86024b55c8&view=cluster_details&protein=2042&show=true	0	66.3647	3	76	3	no matches	0	no matches	0	no matches	0	no matches	0	no matches	no matches	0	0			0						0	0					0
2043	217.158	0	-1	PmtG.mzXML	0	https://gnps.ucsd.edu/ProteoSAFe/result.jsp?view=network_displayer&componentindex=-1&task=ba0b667a2f444d23ad440d86024b55c8&show=true	2043	0	217.158	0	7894	0	0	3	G3		https://gnps.ucsd.edu//ProteoSAFe/result.jsp?task=ba0b667a2f444d23ad440d86024b55c8&view=cluster_details&protein=2043&show=true	0	263.729	3	S196	1	Organic compounds	1	Lipids and lipid-like molecules	1	Fatty Acyls	1	Fatty acid esters	1	Acyl carnitines	Aliphatic acyclic compounds	1	1	InChI=1S/C10H19NO4/c1-5-10(14)15-8(6-9(12)13)7-11(2,3)4/h8H,5-7H2,1-4H3/p+1/t8-/m1/s1	CCC(=O)O[C@H](CC(O)=O)C[N+](C)(C)C	1	http://gnps.ucsd.edu/ProteoSAFe/gnpslibraryspectrum.jsp?SpectrumID=CCMSLIB00005885047	nan	Anna Abrahamsson	Isolated	CCMSLIB00005885047	0.756885	6	Orbitrap	Madeleine Ernst	Propionylcarnitine - 60.00 eV	ESI	0.981003
2045	221.81	0	-1	S1A.mzXML|PmtD.mzXML|PmtA.mzXML	21	https://gnps.ucsd.edu/ProteoSAFe/result.jsp?view=network_displayer&componentindex=-1&task=ba0b667a2f444d23ad440d86024b55c8&show=true	2045	14	221.81	0	916095	0	24	0	G1,G2,G4		https://gnps.ucsd.edu//ProteoSAFe/result.jsp?task=ba0b667a2f444d23ad440d86024b55c8&view=cluster_details&protein=2045&show=true	0	669.472	59	S197	1	no matches	0	no matches	0	no matches	0	no matches	0	no matches	no matches	0	0			0						0	0					0
2048	217.862	0	-1	PmtD.mzXML	0	https://gnps.ucsd.edu/ProteoSAFe/result.jsp?view=network_displayer&componentindex=-1&task=ba0b667a2f444d23ad440d86024b55c8&show=true	2048	0	217.862	0	14298	0	2	0	G2		https://gnps.ucsd.edu//ProteoSAFe/result.jsp?task=ba0b667a2f444d23ad440d86024b55c8&view=cluster_details&protein=2048&show=true	0	1791.16	2	S198	1	no matches	0	no matches	0	no matches	0	no matches	0	no matches	no matches	0	0			0						0	0					0
2049	218.141	0	-1	S1A.mzXML	34	https://gnps.ucsd.edu/ProteoSAFe/result.jsp?view=network_displayer&componentindex=-1&task=ba0b667a2f444d23ad440d86024b55c8&show=true	2049	0	218.141	0	566596	0	0	0	G4		https://gnps.ucsd.edu//ProteoSAFe/result.jsp?task=ba0b667a2f444d23ad440d86024b55c8&view=cluster_details&protein=2049&show=true	0	104.571	34	S199	1	no matches	0	no matches	0	no matches	0	no matches	0	no matches	no matches	0	0			0						0	0					0
2050	218.769	0	-1	S1A.mzXML|PmtA.mzXML	7	https://gnps.ucsd.edu/ProteoSAFe/result.jsp?view=network_displayer&componentindex=-1&task=ba0b667a2f444d23ad440d86024b55c8&show=true	2050	1	218.769	0	66263	0	0	0	G1,G4		https://gnps.ucsd.edu//ProteoSAFe/result.jsp?task=ba0b667a2f444d23ad440d86024b55c8&view=cluster_details&protein=2050&show=true	0	107.774	8	S200	1	no matches	0	no matches	0	no matches	0	no matches	0	no matches	no matches	0	0			0						0	0					0
2054	219.259	0	4	PmtA.mzXML|PmtG.mzXML	0	https://gnps.ucsd.edu/ProteoSAFe/result.jsp?view=network_displayer&componentindex=4&task=ba0b667a2f444d23ad440d86024b55c8&show=true	2054	8	219.259	0	116716	0	0	1	G1,G3		https://gnps.ucsd.edu//ProteoSAFe/result.jsp?task=ba0b667a2f444d23ad440d86024b55c8&view=cluster_details&protein=2054&show=true	0	447.382	9	4	35	Organic compounds	0.171429	Organic acids and derivatives	0.171429	Carboxylic acids and derivatives	0.171429	Amino acids, peptides, and analogues	0.171429	Alpha amino acids and derivatives	Aliphatic heteropolycyclic compounds	0.0857143	0.0571429			0						0	0					0
2056	219.136	0	28	PmtA.mzXML	0	https://gnps.ucsd.edu/ProteoSAFe/result.jsp?view=network_displayer&componentindex=28&task=ba0b667a2f444d23ad440d86024b55c8&show=true	2056	4	219.136	0	54814	0	0	0	G1		https://gnps.ucsd.edu//ProteoSAFe/result.jsp?task=ba0b667a2f444d23ad440d86024b55c8&view=cluster_details&protein=2056&show=true	0	209.82	4	28	43	Organic compounds	0.186047	Lipids and lipid-like molecules	0.0930233	Fatty Acyls	0.0930233	Fatty amides	0.0930233	N-acyl amines	Aliphatic acyclic compounds	0.0930233	0.116279	"InChI=1S/C8H13NO6/c9-5(8(13)14)3-4-15-7(12)2-1-6(10)11/h5H,1-4,9H2,(H,10,11)(H,13,14)/t5-/m0/s1"	C(CC(=O)OCC[C@@H](C(=O)O)N)C(=O)O	3	http://gnps.ucsd.edu/ProteoSAFe/gnpslibraryspectrum.jsp?SpectrumID=CCMSLIB00006679336	nan	MoNA:MoNA037107	isolated	CCMSLIB00006679336	0.717349	6	Orbitrap	MoNA	O-SUCCINYL-HOMOSERINE	ESI	0.945999
2058	219.151	0	-1	PmtA.mzXML	0	https://gnps.ucsd.edu/ProteoSAFe/result.jsp?view=network_displayer&componentindex=-1&task=ba0b667a2f444d23ad440d86024b55c8&show=true	2058	2	219.151	0	24088	0	0	0	G1		https://gnps.ucsd.edu//ProteoSAFe/result.jsp?task=ba0b667a2f444d23ad440d86024b55c8&view=cluster_details&protein=2058&show=true	0	382.12	2	S201	1	no matches	0	no matches	0	no matches	0	no matches	0	no matches	no matches	0	0			0						0	0					0
2059	219.176	0	54	PmtD.mzXML	0	https://gnps.ucsd.edu/ProteoSAFe/result.jsp?view=network_displayer&componentindex=54&task=ba0b667a2f444d23ad440d86024b55c8&show=true	2059	0	219.176	0	178930	0	11	0	G2		https://gnps.ucsd.edu//ProteoSAFe/result.jsp?task=ba0b667a2f444d23ad440d86024b55c8&view=cluster_details&protein=2059&show=true	0	567.55	11	54	2	no matches	0	no matches	0	no matches	0	no matches	0	no matches	no matches	0	0			0						0	0					0
2060	219.177	0	138	PmtD.mzXML|PmtG.mzXML	0	https://gnps.ucsd.edu/ProteoSAFe/result.jsp?view=network_displayer&componentindex=138&task=ba0b667a2f444d23ad440d86024b55c8&show=true	2060	0	219.177	0	87287	0	1	11	G2,G3		https://gnps.ucsd.edu//ProteoSAFe/result.jsp?task=ba0b667a2f444d23ad440d86024b55c8&view=cluster_details&protein=2060&show=true	0	679.523	12	138	2	Organic compounds	0.5	Organoheterocyclic compounds	0.5	Dioxanes	0.5	1,2-dioxanes	0.5	1,2-dioxanes	Aliphatic heteropolycyclic compounds	0.5	0.5	InChI=1S/C15H24O2/c1-12(2)6-5-7-13(3)15-10-8-14(4,9-11-15)16-17-15/h6,8,10,13H,5,7,9,11H2,1-4H3/t13-,14+,15-/m0/s1	CC(CCC=C(C)C)C1(CC2)OOC2(C)C=C1	1	http://gnps.ucsd.edu/ProteoSAFe/gnpslibraryspectrum.jsp?SpectrumID=CCMSLIB00005724598	nan	Luis Quiros-Guerrero	Isolated	CCMSLIB00005724598	0.798065	8	Orbitrap	Wolfender	1-methyl-4-(6-methylhept-5-en-2-yl)-2,3-dioxabicyclo[2.2.2]oct-5-ene	ESI	0.00300598
2061	219.177	0	-1	PmtG.mzXML	0	https://gnps.ucsd.edu/ProteoSAFe/result.jsp?view=network_displayer&componentindex=-1&task=ba0b667a2f444d23ad440d86024b55c8&show=true	2061	0	219.177	0	6503	0	0	2	G3		https://gnps.ucsd.edu//ProteoSAFe/result.jsp?task=ba0b667a2f444d23ad440d86024b55c8&view=cluster_details&protein=2061&show=true	0	683.887	2	S202	1	no matches	0	no matches	0	no matches	0	no matches	0	no matches	no matches	0	0			0						0	0					0
2062	219.177	0	-1	PmtG.mzXML	0	https://gnps.ucsd.edu/ProteoSAFe/result.jsp?view=network_displayer&componentindex=-1&task=ba0b667a2f444d23ad440d86024b55c8&show=true	2062	0	219.177	0	12429	0	0	3	G3		https://gnps.ucsd.edu//ProteoSAFe/result.jsp?task=ba0b667a2f444d23ad440d86024b55c8&view=cluster_details&protein=2062&show=true	0	714.784	3	S203	1	no matches	0	no matches	0	no matches	0	no matches	0	no matches	no matches	0	0			0						0	0					0
2068	220.12	0	-1	S1A.mzXML|PmtD.mzXML|PmtA.mzXML	6	https://gnps.ucsd.edu/ProteoSAFe/result.jsp?view=network_displayer&componentindex=-1&task=ba0b667a2f444d23ad440d86024b55c8&show=true	2068	6	220.12	0	304096	0	6	0	G1,G2,G4		https://gnps.ucsd.edu//ProteoSAFe/result.jsp?task=ba0b667a2f444d23ad440d86024b55c8&view=cluster_details&protein=2068&show=true	0	117.566	18	S204	1	Organic compounds	1	Organic oxygen compounds	1	Organooxygen compounds	1	Alcohols and polyols	1	Secondary alcohols	Aliphatic acyclic compounds	1	1	1S/C9H17NO5/c1-9(2,5-11)7(14)8(15)10-4-3-6(12)13/h7,11,14H,3-5H2,1-2H3,(H,10,15)(H,12,13)/t7-/m0/s1	CC(C)(CO)[C@@H](O)C(=O)NCCC(O)=O	3	http://gnps.ucsd.edu/ProteoSAFe/gnpslibraryspectrum.jsp?SpectrumID=CCMSLIB00005765668	nan	Massbank	Isolated	CCMSLIB00005765668	0.928676	10	Hybrid FT	Massbank	Massbank:LU087003 Pantothenate|Pantothenic acid|3-[[(2R)-2,4-dihydroxy-3,3-dimethylbutanoyl]amino]propanoic acid	ESI	0.0019989
2069	221.156	0	101	S1A.mzXML|PmtD.mzXML|PmtA.mzXML	4	https://gnps.ucsd.edu/ProteoSAFe/result.jsp?view=network_displayer&componentindex=101&task=ba0b667a2f444d23ad440d86024b55c8&show=true	2069	5	221.156	0	239964	0	7	0	G1,G2,G4		https://gnps.ucsd.edu//ProteoSAFe/result.jsp?task=ba0b667a2f444d23ad440d86024b55c8&view=cluster_details&protein=2069&show=true	0	1287.85	16	101	5	Organic compounds	0.6	Phenylpropanoids and polyketides	0.6	Isoflavonoids	0.6	Isoflav-2-enes	0.6	Isoflavones	Aromatic heteropolycyclic compounds	0.6	0.6			0						0	0					0
2072	221.168	0	38	PmtG.mzXML	0	https://gnps.ucsd.edu/ProteoSAFe/result.jsp?view=network_displayer&componentindex=38&task=ba0b667a2f444d23ad440d86024b55c8&show=true	2072	0	221.168	0	40021	0	0	3	G3		https://gnps.ucsd.edu//ProteoSAFe/result.jsp?task=ba0b667a2f444d23ad440d86024b55c8&view=cluster_details&protein=2072&show=true	0	251.803	3	38	2	no matches	0	no matches	0	no matches	0	no matches	0	no matches	no matches	0	0			0						0	0					0
2082	222.151	0	-1	S1A.mzXML|PmtD.mzXML	1	https://gnps.ucsd.edu/ProteoSAFe/result.jsp?view=network_displayer&componentindex=-1&task=ba0b667a2f444d23ad440d86024b55c8&show=true	2082	0	222.151	0	172591	0	8	0	G2,G4		https://gnps.ucsd.edu//ProteoSAFe/result.jsp?task=ba0b667a2f444d23ad440d86024b55c8&view=cluster_details&protein=2082&show=true	0	499.034	9	S205	1	no matches	0	no matches	0	no matches	0	no matches	0	no matches	no matches	0	0			0						0	0					0
2088	223.099	0	82	PmtD.mzXML	0	https://gnps.ucsd.edu/ProteoSAFe/result.jsp?view=network_displayer&componentindex=82&task=ba0b667a2f444d23ad440d86024b55c8&show=true	2088	0	223.099	0	51338	0	2	0	G2		https://gnps.ucsd.edu//ProteoSAFe/result.jsp?task=ba0b667a2f444d23ad440d86024b55c8&view=cluster_details&protein=2088&show=true	0	357.585	2	82	2	no matches	0	no matches	0	no matches	0	no matches	0	no matches	no matches	0	0			0						0	0					0
2093	223.993	0	84	PmtG.mzXML	0	https://gnps.ucsd.edu/ProteoSAFe/result.jsp?view=network_displayer&componentindex=84&task=ba0b667a2f444d23ad440d86024b55c8&show=true	2093	0	223.993	0	17973	0	0	3	G3		https://gnps.ucsd.edu//ProteoSAFe/result.jsp?task=ba0b667a2f444d23ad440d86024b55c8&view=cluster_details&protein=2093&show=true	0	40.1513	3	84	5	no matches	0	no matches	0	no matches	0	no matches	0	no matches	no matches	0	0			0						0	0					0
2094	224.13	0	-1	S1A.mzXML|PmtD.mzXML|PmtA.mzXML	26	https://gnps.ucsd.edu/ProteoSAFe/result.jsp?view=network_displayer&componentindex=-1&task=ba0b667a2f444d23ad440d86024b55c8&show=true	2094	38	224.13	0	1004120	0	44	0	G1,G2,G4		https://gnps.ucsd.edu//ProteoSAFe/result.jsp?task=ba0b667a2f444d23ad440d86024b55c8&view=cluster_details&protein=2094&show=true	0	1302.31	108	S206	1	Organic compounds	1	Organic acids and derivatives	1	Carboxylic acids and derivatives	1	Tricarboxylic acids and derivatives	1	Tricarboxylic acids and derivatives	Aliphatic acyclic compounds	1	1	1S/C6H8O7/c7-3(8)1-2(5(10)11)4(9)6(12)13/h2,4,9H,1H2,(H,7,8)(H,10,11)(H,12,13)	OC(=O)CC(C(O)=O)C(O)C(O)=O	3	http://gnps.ucsd.edu/ProteoSAFe/gnpslibraryspectrum.jsp?SpectrumID=CCMSLIB00000216478	nan	Massbank	Isolated	CCMSLIB00000216478	0.734813	7	LC-ESI-ITFT	Putative Massbank Match	Massbank:KNA00423 Isocitrate|Isocitric acid|1-Hydroxytricarballylic acid|1-Hydroxypropane-1,2,3-tricarboxylic acid|DL-Isocitric acid	ESI	0
2101	224.13	0	-1	PmtD.mzXML	0	https://gnps.ucsd.edu/ProteoSAFe/result.jsp?view=network_displayer&componentindex=-1&task=ba0b667a2f444d23ad440d86024b55c8&show=true	2101	0	224.13	0	72895	0	2	0	G2		https://gnps.ucsd.edu//ProteoSAFe/result.jsp?task=ba0b667a2f444d23ad440d86024b55c8&view=cluster_details&protein=2101&show=true	0	1080.07	2	S207	1	no matches	0	no matches	0	no matches	0	no matches	0	no matches	no matches	0	0			0						0	0					0
2113	226.962	0	59	S1A.mzXML|PmtD.mzXML|PmtA.mzXML	28	https://gnps.ucsd.edu/ProteoSAFe/result.jsp?view=network_displayer&componentindex=59&task=ba0b667a2f444d23ad440d86024b55c8&show=true	2113	40	226.962	0	1267090	0	34	0	G1,G2,G4		https://gnps.ucsd.edu//ProteoSAFe/result.jsp?task=ba0b667a2f444d23ad440d86024b55c8&view=cluster_details&protein=2113&show=true	0	1277.05	102	59	7	Organic compounds	0.285714	Organic oxygen compounds	0.285714	Organooxygen compounds	0.285714	Carbohydrates and carbohydrate conjugates	0.285714	Glucuronic acid derivatives	Aliphatic acyclic compounds	0.285714	0.285714	InChI=1S/C6H10O8/c7-1(3(9)5(11)12)2(8)4(10)6(13)14/h1-4,7-10H,(H,11,12)(H,13,14)/t1-,2+,3+,4-	O=C(O)[C@@H](O)[C@H](O)[C@H](O)[C@@H](O)C(=O)O	3	http://gnps.ucsd.edu/ProteoSAFe/gnpslibraryspectrum.jsp?SpectrumID=CCMSLIB00004702432	nan	MoNA:VF-NPL-QEHF011369	isolated	CCMSLIB00004702432	0.921018	7	ESI-QFT	MoNA	MUCIC ACID	nan	1.10899
2114	227.062	0	10	S1A.mzXML|PmtD.mzXML|PmtA.mzXML	22	https://gnps.ucsd.edu/ProteoSAFe/result.jsp?view=network_displayer&componentindex=10&task=ba0b667a2f444d23ad440d86024b55c8&show=true	2114	22	227.062	0	772433	0	23	0	G1,G2,G4		https://gnps.ucsd.edu//ProteoSAFe/result.jsp?task=ba0b667a2f444d23ad440d86024b55c8&view=cluster_details&protein=2114&show=true	0	1246.11	67	10	6	Organic compounds	0.166667	Lipids and lipid-like molecules	0.166667	Steroids and steroid derivatives	0.166667	Androstane steroids	0.166667	Androgens and derivatives	Aliphatic homopolycyclic compounds	0.166667	0.166667			0						0	0					0
2115	225.151	0	-1	S1A.mzXML	4	https://gnps.ucsd.edu/ProteoSAFe/result.jsp?view=network_displayer&componentindex=-1&task=ba0b667a2f444d23ad440d86024b55c8&show=true	2115	0	225.151	0	89739	0	0	0	G4		https://gnps.ucsd.edu//ProteoSAFe/result.jsp?task=ba0b667a2f444d23ad440d86024b55c8&view=cluster_details&protein=2115&show=true	0	653.562	4	S208	1	Organic compounds	1	Organoheterocyclic compounds	1	Dihydrofurans	1	Furanones	1	Butenolides	Aliphatic heteromonocyclic compounds	1	1	InChI=1S/C13H20O3/c1-10(11(2)14)6-4-3-5-7-12-8-9-13(15)16-12/h8-10,12H,3-7H2,1-2H3	CC(CCCCCC1OC(=O)C=C1)C(C)=O	3	http://gnps.ucsd.edu/ProteoSAFe/gnpslibraryspectrum.jsp?SpectrumID=CCMSLIB00005722990	nan	lfnothias/robinschmid	Commercial	CCMSLIB00005722990	0.741538	8	Orbitrap	Pieter Dorrestein	NCGC00380330-01!2-(6-methyl-7-oxooctyl)-2H-furan-5-one [IIN-based: Match]	LC-ESI	0.00219727
2116	225.151	0	-1	S1A.mzXML	7	https://gnps.ucsd.edu/ProteoSAFe/result.jsp?view=network_displayer&componentindex=-1&task=ba0b667a2f444d23ad440d86024b55c8&show=true	2116	0	225.151	0	199016	0	0	0	G4		https://gnps.ucsd.edu//ProteoSAFe/result.jsp?task=ba0b667a2f444d23ad440d86024b55c8&view=cluster_details&protein=2116&show=true	0	626.203	7	S209	1	no matches	0	no matches	0	no matches	0	no matches	0	no matches	no matches	0	0			0						0	0					0
2117	225.163	0	-1	PmtG.mzXML	0	https://gnps.ucsd.edu/ProteoSAFe/result.jsp?view=network_displayer&componentindex=-1&task=ba0b667a2f444d23ad440d86024b55c8&show=true	2117	0	225.163	0	73795	0	0	6	G3		https://gnps.ucsd.edu//ProteoSAFe/result.jsp?task=ba0b667a2f444d23ad440d86024b55c8&view=cluster_details&protein=2117&show=true	0	132.27	6	S210	1	Organic compounds	1	Organic nitrogen compounds	1	Organonitrogen compounds	1	Amines	1	Dialkylamines	Aliphatic acyclic compounds	1	1	InChI=1S/C10H26N4/c11-5-3-9-13-7-1-2-8-14-10-4-6-12/h13-14H,1-12H2	NCCCNCCCCNCCCN	1	http://gnps.ucsd.edu/ProteoSAFe/gnpslibraryspectrum.jsp?SpectrumID=CCMSLIB00006413808	nan	BMDMS-NP	Commercial standard	CCMSLIB00006413808	0.730489	6	Orbitrap	BMDMS-NP	N~1~,N~4~-bis(3-aminopropyl)-1,4-butanediamine	ESI	0.0470123
2118	225.163	0	13	PmtG.mzXML	0	https://gnps.ucsd.edu/ProteoSAFe/result.jsp?view=network_displayer&componentindex=13&task=ba0b667a2f444d23ad440d86024b55c8&show=true	2118	0	225.163	0	19151	0	0	3	G3		https://gnps.ucsd.edu//ProteoSAFe/result.jsp?task=ba0b667a2f444d23ad440d86024b55c8&view=cluster_details&protein=2118&show=true	0	132.719	3	13	5	no matches	0	no matches	0	no matches	0	no matches	0	no matches	no matches	0	0			0						0	0					0
2119	227.922	0	24	S1A.mzXML|PmtD.mzXML|PmtA.mzXML|PmtG.mzXML	9	https://gnps.ucsd.edu/ProteoSAFe/result.jsp?view=network_displayer&componentindex=24&task=ba0b667a2f444d23ad440d86024b55c8&show=true	2119	6	227.922	0	927220	0	12	20	G1,G2,G3,G4		https://gnps.ucsd.edu//ProteoSAFe/result.jsp?task=ba0b667a2f444d23ad440d86024b55c8&view=cluster_details&protein=2119&show=true	0	132.83	47	24	26	Organic compounds	0.115385	Benzenoids	0.0384615	Phenols	0.0384615	Methoxyphenols	0.0384615	Methoxyphenols	Aromatic homomonocyclic compounds	0.0384615	0.0384615	InChI=1S/C10H14N2O4/c13-8-4-3-6(11-8)9(14)12-5-1-2-7(12)10(15)16/h6-7H,1-5H2,(H,11,13)(H,15,16)	C1CC(N(C1)C(=O)C2CCC(=O)N2)C(=O)O	3	http://gnps.ucsd.edu/ProteoSAFe/gnpslibraryspectrum.jsp?SpectrumID=CCMSLIB00003136252	nan	Data deposited by lfnothias	Isolated	CCMSLIB00003136252	0.947491	8	qTof	Data from Pieter Dorrestein	Spectral Match to PyroGlu-Pro from NIST14	ESI	0.819992
2120	226.157	0	24	PmtD.mzXML	0	https://gnps.ucsd.edu/ProteoSAFe/result.jsp?view=network_displayer&componentindex=24&task=ba0b667a2f444d23ad440d86024b55c8&show=true	2120	0	226.157	0	255101	0	3	0	G2		https://gnps.ucsd.edu//ProteoSAFe/result.jsp?task=ba0b667a2f444d23ad440d86024b55c8&view=cluster_details&protein=2120&show=true	0	192.979	3	24	26	Organic compounds	0.115385	Benzenoids	0.0384615	Phenols	0.0384615	Methoxyphenols	0.0384615	Methoxyphenols	Aromatic homomonocyclic compounds	0.0384615	0.0384615			0						0	0					0
2122	226.337	0	-1	S1A.mzXML|PmtA.mzXML	1	https://gnps.ucsd.edu/ProteoSAFe/result.jsp?view=network_displayer&componentindex=-1&task=ba0b667a2f444d23ad440d86024b55c8&show=true	2122	3	226.337	0	54161	0	0	0	G1,G4		https://gnps.ucsd.edu//ProteoSAFe/result.jsp?task=ba0b667a2f444d23ad440d86024b55c8&view=cluster_details&protein=2122&show=true	0	744.616	4	S211	1	no matches	0	no matches	0	no matches	0	no matches	0	no matches	no matches	0	0			0						0	0					0
2123	227.471	0	-1	S1A.mzXML|PmtG.mzXML	3	https://gnps.ucsd.edu/ProteoSAFe/result.jsp?view=network_displayer&componentindex=-1&task=ba0b667a2f444d23ad440d86024b55c8&show=true	2123	0	227.471	0	179053	0	0	3	G3,G4		https://gnps.ucsd.edu//ProteoSAFe/result.jsp?task=ba0b667a2f444d23ad440d86024b55c8&view=cluster_details&protein=2123&show=true	0	1067.75	6	S212	1	no matches	0	no matches	0	no matches	0	no matches	0	no matches	no matches	0	0			0						0	0					0
2125	227.084	0	20	PmtG.mzXML	0	https://gnps.ucsd.edu/ProteoSAFe/result.jsp?view=network_displayer&componentindex=20&task=ba0b667a2f444d23ad440d86024b55c8&show=true	2125	0	227.084	0	25777	0	0	2	G3		https://gnps.ucsd.edu//ProteoSAFe/result.jsp?task=ba0b667a2f444d23ad440d86024b55c8&view=cluster_details&protein=2125&show=true	0	493.604	2	20	20	Organic compounds	0.35	Benzenoids	0.1	Phenols	0.05	Methoxyphenols	0.05	Methoxyphenols	Aromatic homomonocyclic compounds	0.05	0.15			0						0	0					0
2130	227.105	0	-1	PmtD.mzXML	0	https://gnps.ucsd.edu/ProteoSAFe/result.jsp?view=network_displayer&componentindex=-1&task=ba0b667a2f444d23ad440d86024b55c8&show=true	2130	0	227.105	0	39616	0	2	0	G2		https://gnps.ucsd.edu//ProteoSAFe/result.jsp?task=ba0b667a2f444d23ad440d86024b55c8&view=cluster_details&protein=2130&show=true	0	221.367	2	S213	1	Organic compounds	1	Organoheterocyclic compounds	1	Pyridines and derivatives	1	Pyridinecarboxylic acids and derivatives	1	Nicotinamides	Aromatic heteromonocyclic compounds	1	1	InChI=1S/C13H12N2O2/c14-13(17)11-8-15-10(7-12(11)16)6-9-4-2-1-3-5-9/h1-5,7-8H,6H2,(H2,14,17)(H,15,16)	N=C(O)c1c[nH]c(Cc2ccccc2)cc1=O	3	http://gnps.ucsd.edu/ProteoSAFe/gnpslibraryspectrum.jsp?SpectrumID=CCMSLIB00004709322	nan	MoNA:VF-NPL-QEHF018259	isolated	CCMSLIB00004709322	0.889127	6	ESI-QFT	MoNA	aspernigrin A	nan	1.992
2134	227.166	0	-1	S1A.mzXML	2	https://gnps.ucsd.edu/ProteoSAFe/result.jsp?view=network_displayer&componentindex=-1&task=ba0b667a2f444d23ad440d86024b55c8&show=true	2134	0	227.166	0	31409	0	0	0	G4		https://gnps.ucsd.edu//ProteoSAFe/result.jsp?task=ba0b667a2f444d23ad440d86024b55c8&view=cluster_details&protein=2134&show=true	0	682.901	2	S214	1	Organic compounds	1	Lipids and lipid-like molecules	1	Fatty Acyls	1	Fatty acids and conjugates	1	Long-chain fatty acids	Aliphatic acyclic compounds	1	1	1S/C14H26O2/c1-2-3-4-5-6-7-8-9-10-11-12-13-14(15)16/h5-6H,2-4,7-13H2,1H3,(H,15,16)/b6-5-	CCCCC=CCCCCCCCC(O)=O	3	http://gnps.ucsd.edu/ProteoSAFe/gnpslibraryspectrum.jsp?SpectrumID=CCMSLIB00005771088	nan	Massbank	Isolated	CCMSLIB00005771088	0.769336	7	Ion Trap	Massbank	Massbank:MT000070 Myristoleic acid (14:1(n-5))|myristoleate (14:1(n-5))	ESI	1.866
2135	228.164	0	59	S1A.mzXML|PmtD.mzXML|PmtA.mzXML	31	https://gnps.ucsd.edu/ProteoSAFe/result.jsp?view=network_displayer&componentindex=59&task=ba0b667a2f444d23ad440d86024b55c8&show=true	2135	35	228.164	0	1421120	0	40	0	G1,G2,G4		https://gnps.ucsd.edu//ProteoSAFe/result.jsp?task=ba0b667a2f444d23ad440d86024b55c8&view=cluster_details&protein=2135&show=true	0	1333.73	106	59	7	Organic compounds	0.285714	Organic oxygen compounds	0.285714	Organooxygen compounds	0.285714	Carbohydrates and carbohydrate conjugates	0.285714	Glucuronic acid derivatives	Aliphatic acyclic compounds	0.285714	0.285714	InChI=1S/C6H10O8/c7-1(3(9)5(11)12)2(8)4(10)6(13)14/h1-4,7-10H,(H,11,12)(H,13,14)/t1-,2+,3+,4-	O=C(O)[C@@H](O)[C@H](O)[C@H](O)[C@@H](O)C(=O)O	3	http://gnps.ucsd.edu/ProteoSAFe/gnpslibraryspectrum.jsp?SpectrumID=CCMSLIB00004702432	nan	MoNA:VF-NPL-QEHF011369	isolated	CCMSLIB00004702432	0.871569	8	ESI-QFT	MoNA	MUCIC ACID	nan	0.0930023
2145	227.179	0	4	PmtG.mzXML	0	https://gnps.ucsd.edu/ProteoSAFe/result.jsp?view=network_displayer&componentindex=4&task=ba0b667a2f444d23ad440d86024b55c8&show=true	2145	0	227.179	0	339835	0	0	14	G3		https://gnps.ucsd.edu//ProteoSAFe/result.jsp?task=ba0b667a2f444d23ad440d86024b55c8&view=cluster_details&protein=2145&show=true	0	530.995	14	4	35	Organic compounds	0.171429	Organic acids and derivatives	0.171429	Carboxylic acids and derivatives	0.171429	Amino acids, peptides, and analogues	0.171429	Alpha amino acids and derivatives	Aliphatic heteropolycyclic compounds	0.0857143	0.0571429			0						0	0					0
2146	227.179	0	-1	PmtG.mzXML	0	https://gnps.ucsd.edu/ProteoSAFe/result.jsp?view=network_displayer&componentindex=-1&task=ba0b667a2f444d23ad440d86024b55c8&show=true	2146	0	227.179	0	6111	0	0	2	G3		https://gnps.ucsd.edu//ProteoSAFe/result.jsp?task=ba0b667a2f444d23ad440d86024b55c8&view=cluster_details&protein=2146&show=true	0	524.909	2	S215	1	no matches	0	no matches	0	no matches	0	no matches	0	no matches	no matches	0	0			0						0	0					0
2150	227.204	0	43	PmtG.mzXML	0	https://gnps.ucsd.edu/ProteoSAFe/result.jsp?view=network_displayer&componentindex=43&task=ba0b667a2f444d23ad440d86024b55c8&show=true	2150	0	227.204	0	50658	0	0	5	G3		https://gnps.ucsd.edu//ProteoSAFe/result.jsp?task=ba0b667a2f444d23ad440d86024b55c8&view=cluster_details&protein=2150&show=true	0	985.545	5	43	10	no matches	0	no matches	0	no matches	0	no matches	0	no matches	no matches	0	0			0						0	0					0
2161	228.198	0	-1	S1A.mzXML|PmtD.mzXML	1	https://gnps.ucsd.edu/ProteoSAFe/result.jsp?view=network_displayer&componentindex=-1&task=ba0b667a2f444d23ad440d86024b55c8&show=true	2161	0	228.198	0	15091	0	1	0	G2,G4		https://gnps.ucsd.edu//ProteoSAFe/result.jsp?task=ba0b667a2f444d23ad440d86024b55c8&view=cluster_details&protein=2161&show=true	0	1381.47	2	S216	1	no matches	0	no matches	0	no matches	0	no matches	0	no matches	no matches	0	0			0						0	0					0
2169	229.086	0	-1	S1A.mzXML|PmtD.mzXML	5	https://gnps.ucsd.edu/ProteoSAFe/result.jsp?view=network_displayer&componentindex=-1&task=ba0b667a2f444d23ad440d86024b55c8&show=true	2169	0	229.086	0	185878	0	6	0	G2,G4		https://gnps.ucsd.edu//ProteoSAFe/result.jsp?task=ba0b667a2f444d23ad440d86024b55c8&view=cluster_details&protein=2169&show=true	0	265.368	11	S217	1	no matches	0	no matches	0	no matches	0	no matches	0	no matches	no matches	0	0			0						0	0					0
2170	229.088	0	-1	PmtD.mzXML	0	https://gnps.ucsd.edu/ProteoSAFe/result.jsp?view=network_displayer&componentindex=-1&task=ba0b667a2f444d23ad440d86024b55c8&show=true	2170	0	229.088	0	127851	0	5	0	G2		https://gnps.ucsd.edu//ProteoSAFe/result.jsp?task=ba0b667a2f444d23ad440d86024b55c8&view=cluster_details&protein=2170&show=true	0	688.529	5	S218	1	no matches	0	no matches	0	no matches	0	no matches	0	no matches	no matches	0	0			0						0	0					0
2174	229.136	0	-1	PmtA.mzXML	0	https://gnps.ucsd.edu/ProteoSAFe/result.jsp?view=network_displayer&componentindex=-1&task=ba0b667a2f444d23ad440d86024b55c8&show=true	2174	8	229.136	0	103845	0	0	0	G1		https://gnps.ucsd.edu//ProteoSAFe/result.jsp?task=ba0b667a2f444d23ad440d86024b55c8&view=cluster_details&protein=2174&show=true	0	686.679	8	S219	1	no matches	0	no matches	0	no matches	0	no matches	0	no matches	no matches	0	0			0						0	0					0
2177	230.072	0	46	S1A.mzXML|PmtD.mzXML	3	https://gnps.ucsd.edu/ProteoSAFe/result.jsp?view=network_displayer&componentindex=46&task=ba0b667a2f444d23ad440d86024b55c8&show=true	2177	0	230.072	0	525717	0	25	0	G2,G4		https://gnps.ucsd.edu//ProteoSAFe/result.jsp?task=ba0b667a2f444d23ad440d86024b55c8&view=cluster_details&protein=2177&show=true	0	86.9354	28	46	2	no matches	0	no matches	0	no matches	0	no matches	0	no matches	no matches	0	0	nan	nan	3	http://gnps.ucsd.edu/ProteoSAFe/gnpslibraryspectrum.jsp?SpectrumID=CCMSLIB00003138060	nan	Data deposited by negarg	Isolated	CCMSLIB00003138060	0.792157	6	HCD	Data from Pieter C Dorrestein	Spectral Match to N-Tris(hydroxymethyl)methyl-2-aminoethanesulfonic acid from NIST14	ESI	0.00300598
2184	230.25	0	-1	PmtD.mzXML|PmtA.mzXML	0	https://gnps.ucsd.edu/ProteoSAFe/result.jsp?view=network_displayer&componentindex=-1&task=ba0b667a2f444d23ad440d86024b55c8&show=true	2184	1	230.25	0	11148	0	1	0	G1,G2		https://gnps.ucsd.edu//ProteoSAFe/result.jsp?task=ba0b667a2f444d23ad440d86024b55c8&view=cluster_details&protein=2184&show=true	0	971.213	2	S220	1	Organic compounds	1	Alkaloids and derivatives	1	Harmala alkaloids	1	nan	1	Harmala alkaloids	Aromatic heteropolycyclic compounds	1	1	InChI=1S/C13H14N2O/c1-8-13-11(5-6-14-8)10-4-3-9(16-2)7-12(10)15-13/h3-4,7,14H,5-6H2,1-2H3	COc1ccc2c(c1)=NC1=C(C)NCCC=21	3	http://gnps.ucsd.edu/ProteoSAFe/gnpslibraryspectrum.jsp?SpectrumID=CCMSLIB00004719579	nan	MoNA:VF-NPL-QEHF026687	isolated	CCMSLIB00004719579	0.861678	6	ESI-QFT	MoNA	Harmaline	nan	1.894
2188	230.892	0	84	PmtD.mzXML|PmtA.mzXML	0	https://gnps.ucsd.edu/ProteoSAFe/result.jsp?view=network_displayer&componentindex=84&task=ba0b667a2f444d23ad440d86024b55c8&show=true	2188	6	230.892	0	140703	0	2	0	G1,G2		https://gnps.ucsd.edu//ProteoSAFe/result.jsp?task=ba0b667a2f444d23ad440d86024b55c8&view=cluster_details&protein=2188&show=true	0	1780.6	8	84	5	no matches	0	no matches	0	no matches	0	no matches	0	no matches	no matches	0	0			0						0	0					0
2190	231.117	0	-1	PmtG.mzXML	0	https://gnps.ucsd.edu/ProteoSAFe/result.jsp?view=network_displayer&componentindex=-1&task=ba0b667a2f444d23ad440d86024b55c8&show=true	2190	0	231.117	0	325428	0	0	18	G3		https://gnps.ucsd.edu//ProteoSAFe/result.jsp?task=ba0b667a2f444d23ad440d86024b55c8&view=cluster_details&protein=2190&show=true	0	285.128	18	S221	1	Organic compounds	1	Alkaloids and derivatives	1	Harmala alkaloids	1	nan	1	Harmala alkaloids	Aromatic heteropolycyclic compounds	1	1	"InChI=1S/C13H14N2O2/c1-7-12-9(6-11(14-7)13(16)17)8-4-2-3-5-10(8)15-12/h2-5,7,11,14-15H,6H2,1H3,(H,16,17)"	CC1NC(C(=O)O)Cc2c1[nH]c1ccccc21	3	http://gnps.ucsd.edu/ProteoSAFe/gnpslibraryspectrum.jsp?SpectrumID=CCMSLIB00010117759	nan	JGI	Commercial	CCMSLIB00010117759	0.949508	9	Orbitrap	Trent Northen	5470-37-1 CollisionEnergy:205060	LC-ESI	0.0039978
2191	231.138	0	76	S1A.mzXML|PmtD.mzXML|PmtA.mzXML	4	https://gnps.ucsd.edu/ProteoSAFe/result.jsp?view=network_displayer&componentindex=76&task=ba0b667a2f444d23ad440d86024b55c8&show=true	2191	6	231.138	0	301779	0	6	0	G1,G2,G4		https://gnps.ucsd.edu//ProteoSAFe/result.jsp?task=ba0b667a2f444d23ad440d86024b55c8&view=cluster_details&protein=2191&show=true	0	92.1302	16	76	3	no matches	0	no matches	0	no matches	0	no matches	0	no matches	no matches	0	0			0						0	0					0
2192	231.142	0	-1	S1A.mzXML|PmtA.mzXML	2	https://gnps.ucsd.edu/ProteoSAFe/result.jsp?view=network_displayer&componentindex=-1&task=ba0b667a2f444d23ad440d86024b55c8&show=true	2192	2	231.142	0	54238	0	0	0	G1,G4		https://gnps.ucsd.edu//ProteoSAFe/result.jsp?task=ba0b667a2f444d23ad440d86024b55c8&view=cluster_details&protein=2192&show=true	0	87.029	4	S222	1	no matches	0	no matches	0	no matches	0	no matches	0	no matches	no matches	0	0			0						0	0					0
2193	231.174	0	-1	PmtG.mzXML	0	https://gnps.ucsd.edu/ProteoSAFe/result.jsp?view=network_displayer&componentindex=-1&task=ba0b667a2f444d23ad440d86024b55c8&show=true	2193	0	231.174	0	24192	0	0	2	G3		https://gnps.ucsd.edu//ProteoSAFe/result.jsp?task=ba0b667a2f444d23ad440d86024b55c8&view=cluster_details&protein=2193&show=true	0	341.649	2	S223	1	no matches	0	no matches	0	no matches	0	no matches	0	no matches	no matches	0	0			0						0	0					0
2202	234.072	0	-1	S1A.mzXML|PmtD.mzXML|PmtA.mzXML	1	https://gnps.ucsd.edu/ProteoSAFe/result.jsp?view=network_displayer&componentindex=-1&task=ba0b667a2f444d23ad440d86024b55c8&show=true	2202	9	234.072	0	226632	0	11	0	G1,G2,G4		https://gnps.ucsd.edu//ProteoSAFe/result.jsp?task=ba0b667a2f444d23ad440d86024b55c8&view=cluster_details&protein=2202&show=true	0	1247.91	21	S224	1	no matches	0	no matches	0	no matches	0	no matches	0	no matches	no matches	0	0			0						0	0					0
2226	234.136	0	-1	PmtA.mzXML	0	https://gnps.ucsd.edu/ProteoSAFe/result.jsp?view=network_displayer&componentindex=-1&task=ba0b667a2f444d23ad440d86024b55c8&show=true	2226	3	234.136	0	28511	0	0	0	G1		https://gnps.ucsd.edu//ProteoSAFe/result.jsp?task=ba0b667a2f444d23ad440d86024b55c8&view=cluster_details&protein=2226&show=true	0	213.484	3	S225	1	no matches	0	no matches	0	no matches	0	no matches	0	no matches	no matches	0	0			0						0	0					0
2227	235.105	0	-1	S1A.mzXML|PmtG.mzXML	3	https://gnps.ucsd.edu/ProteoSAFe/result.jsp?view=network_displayer&componentindex=-1&task=ba0b667a2f444d23ad440d86024b55c8&show=true	2227	0	235.105	0	126192	0	0	6	G3,G4		https://gnps.ucsd.edu//ProteoSAFe/result.jsp?task=ba0b667a2f444d23ad440d86024b55c8&view=cluster_details&protein=2227&show=true	0	212.223	9	S226	1	no matches	0	no matches	0	no matches	0	no matches	0	no matches	no matches	0	0			0						0	0					0
2228	235.077	0	-1	S1A.mzXML	3	https://gnps.ucsd.edu/ProteoSAFe/result.jsp?view=network_displayer&componentindex=-1&task=ba0b667a2f444d23ad440d86024b55c8&show=true	2228	0	235.077	0	26543	0	0	0	G4		https://gnps.ucsd.edu//ProteoSAFe/result.jsp?task=ba0b667a2f444d23ad440d86024b55c8&view=cluster_details&protein=2228&show=true	0	246.656	3	S227	1	no matches	0	no matches	0	no matches	0	no matches	0	no matches	no matches	0	0			0						0	0					0
2229	235.122	0	4	PmtD.mzXML	0	https://gnps.ucsd.edu/ProteoSAFe/result.jsp?view=network_displayer&componentindex=4&task=ba0b667a2f444d23ad440d86024b55c8&show=true	2229	0	235.122	0	79251	0	5	0	G2		https://gnps.ucsd.edu//ProteoSAFe/result.jsp?task=ba0b667a2f444d23ad440d86024b55c8&view=cluster_details&protein=2229&show=true	0	57.6898	5	4	35	Organic compounds	0.171429	Organic acids and derivatives	0.171429	Carboxylic acids and derivatives	0.171429	Amino acids, peptides, and analogues	0.171429	Alpha amino acids and derivatives	Aliphatic heteropolycyclic compounds	0.0857143	0.0571429	InChI=1S/C11H16N4O3/c12-8(4-7-5-13-6-14-7)10(16)15-3-1-2-9(15)11(17)18/h5-6,8-9H,1-4,12H2,(H,13,14)(H,17,18)/t8-,9-/m0/s1	C1C[C@H](N(C1)C(=O)[C@H](CC2=CN=CN2)N)C(=O)O	3	http://gnps.ucsd.edu/ProteoSAFe/gnpslibraryspectrum.jsp?SpectrumID=CCMSLIB00003138069	nan	Data deposited by lfnothias	Isolated	CCMSLIB00003138069	0.924534	8	qTof	Data from Pieter Dorrestein	Spectral Match to His-Pro from NIST14	ESI	0.00299072
2230	235.122	0	4	PmtG.mzXML	0	https://gnps.ucsd.edu/ProteoSAFe/result.jsp?view=network_displayer&componentindex=4&task=ba0b667a2f444d23ad440d86024b55c8&show=true	2230	0	235.122	0	28098	0	0	3	G3		https://gnps.ucsd.edu//ProteoSAFe/result.jsp?task=ba0b667a2f444d23ad440d86024b55c8&view=cluster_details&protein=2230&show=true	0	58.325	3	4	35	Organic compounds	0.171429	Organic acids and derivatives	0.171429	Carboxylic acids and derivatives	0.171429	Amino acids, peptides, and analogues	0.171429	Alpha amino acids and derivatives	Aliphatic heteropolycyclic compounds	0.0857143	0.0571429	InChI=1S/C11H16N4O3/c12-8(4-7-5-13-6-14-7)10(16)15-3-1-2-9(15)11(17)18/h5-6,8-9H,1-4,12H2,(H,13,14)(H,17,18)/t8-,9-/m0/s1	C1C[C@H](N(C1)C(=O)[C@H](CC2=CN=CN2)N)C(=O)O	3	http://gnps.ucsd.edu/ProteoSAFe/gnpslibraryspectrum.jsp?SpectrumID=CCMSLIB00003138069	nan	Data deposited by lfnothias	Isolated	CCMSLIB00003138069	0.864268	8	qTof	Data from Pieter Dorrestein	Spectral Match to His-Pro from NIST14	ESI	0.00299072
2231	235.139	0	85	S1A.mzXML|PmtA.mzXML	5	https://gnps.ucsd.edu/ProteoSAFe/result.jsp?view=network_displayer&componentindex=85&task=ba0b667a2f444d23ad440d86024b55c8&show=true	2231	6	235.139	0	165143	0	0	0	G1,G4		https://gnps.ucsd.edu//ProteoSAFe/result.jsp?task=ba0b667a2f444d23ad440d86024b55c8&view=cluster_details&protein=2231&show=true	0	719.629	11	85	10	Organic compounds	0.6	Phenylpropanoids and polyketides	0.3	Isoflavonoids	0.2	Isoflavonoid O-glycosides	0.2	Isoflavonoid O-glycosides	Aromatic heteropolycyclic compounds	0.2	0.4			0						0	0					0
2234	236.042	0	-1	S1A.mzXML|PmtD.mzXML	1	https://gnps.ucsd.edu/ProteoSAFe/result.jsp?view=network_displayer&componentindex=-1&task=ba0b667a2f444d23ad440d86024b55c8&show=true	2234	0	236.042	0	90410	0	1	0	G2,G4		https://gnps.ucsd.edu//ProteoSAFe/result.jsp?task=ba0b667a2f444d23ad440d86024b55c8&view=cluster_details&protein=2234&show=true	0	433.453	2	S228	1	no matches	0	no matches	0	no matches	0	no matches	0	no matches	no matches	0	0			0						0	0					0
2235	235.171	0	-1	S1A.mzXML|PmtA.mzXML	1	https://gnps.ucsd.edu/ProteoSAFe/result.jsp?view=network_displayer&componentindex=-1&task=ba0b667a2f444d23ad440d86024b55c8&show=true	2235	2	235.171	0	45656	0	0	0	G1,G4		https://gnps.ucsd.edu//ProteoSAFe/result.jsp?task=ba0b667a2f444d23ad440d86024b55c8&view=cluster_details&protein=2235&show=true	0	661.975	3	S229	1	Organic compounds	1	Organoheterocyclic compounds	1	Naphthofurans	1	nan	1	Naphthofurans	Aliphatic heteropolycyclic compounds	1	1	"InChI=1S/C16H26O2/c1-14(2)7-5-8-15(3)11(14)6-9-16(4)12(15)10-13(17)18-16/h11-12H,5-10H2,1-4H3/t11?,12?,15-,16?/m0/s1"	CC1(C)CCCC2(C)C1CCC1(C)OC(=O)CC12	3	http://gnps.ucsd.edu/ProteoSAFe/gnpslibraryspectrum.jsp?SpectrumID=CCMSLIB00010119941	nan	JGI	Commercial	CCMSLIB00010119941	0.712322	6	Orbitrap	Trent Northen	(3aR)-(+)-Sclareolide CollisionEnergy:205060	LC-ESI	1.981
2247	237.073	0	-1	PmtG.mzXML	0	https://gnps.ucsd.edu/ProteoSAFe/result.jsp?view=network_displayer&componentindex=-1&task=ba0b667a2f444d23ad440d86024b55c8&show=true	2247	0	237.073	0	20619	0	0	2	G3		https://gnps.ucsd.edu//ProteoSAFe/result.jsp?task=ba0b667a2f444d23ad440d86024b55c8&view=cluster_details&protein=2247&show=true	0	335.798	2	S230	1	no matches	0	no matches	0	no matches	0	no matches	0	no matches	no matches	0	0			0						0	0					0
2251	237.187	0	35	PmtD.mzXML|PmtA.mzXML	0	https://gnps.ucsd.edu/ProteoSAFe/result.jsp?view=network_displayer&componentindex=35&task=ba0b667a2f444d23ad440d86024b55c8&show=true	2251	5	237.187	0	99901	0	2	0	G1,G2		https://gnps.ucsd.edu//ProteoSAFe/result.jsp?task=ba0b667a2f444d23ad440d86024b55c8&view=cluster_details&protein=2251&show=true	0	506.57	7	35	5	no matches	0	no matches	0	no matches	0	no matches	0	no matches	no matches	0	0			0						0	0					0
2252	238.447	0	10	S1A.mzXML|PmtD.mzXML|PmtA.mzXML	1	https://gnps.ucsd.edu/ProteoSAFe/result.jsp?view=network_displayer&componentindex=10&task=ba0b667a2f444d23ad440d86024b55c8&show=true	2252	5	238.447	0	86547	0	1	0	G1,G2,G4		https://gnps.ucsd.edu//ProteoSAFe/result.jsp?task=ba0b667a2f444d23ad440d86024b55c8&view=cluster_details&protein=2252&show=true	0	478.455	7	10	6	Organic compounds	0.166667	Lipids and lipid-like molecules	0.166667	Steroids and steroid derivatives	0.166667	Androstane steroids	0.166667	Androgens and derivatives	Aliphatic homopolycyclic compounds	0.166667	0.166667			0						0	0					0
2260	238.218	0	-1	PmtG.mzXML	0	https://gnps.ucsd.edu/ProteoSAFe/result.jsp?view=network_displayer&componentindex=-1&task=ba0b667a2f444d23ad440d86024b55c8&show=true	2260	0	238.218	0	50073	0	0	7	G3		https://gnps.ucsd.edu//ProteoSAFe/result.jsp?task=ba0b667a2f444d23ad440d86024b55c8&view=cluster_details&protein=2260&show=true	0	782.599	7	S231	1	no matches	0	no matches	0	no matches	0	no matches	0	no matches	no matches	0	0			0						0	0					0
2261	237.188	0	-1	PmtG.mzXML	0	https://gnps.ucsd.edu/ProteoSAFe/result.jsp?view=network_displayer&componentindex=-1&task=ba0b667a2f444d23ad440d86024b55c8&show=true	2261	0	237.188	0	10151	0	0	2	G3		https://gnps.ucsd.edu//ProteoSAFe/result.jsp?task=ba0b667a2f444d23ad440d86024b55c8&view=cluster_details&protein=2261&show=true	0	898.586	2	S232	1	no matches	0	no matches	0	no matches	0	no matches	0	no matches	no matches	0	0			0						0	0					0
2262	238.049	0	-1	PmtG.mzXML	0	https://gnps.ucsd.edu/ProteoSAFe/result.jsp?view=network_displayer&componentindex=-1&task=ba0b667a2f444d23ad440d86024b55c8&show=true	2262	0	238.049	0	11144	0	0	2	G3		https://gnps.ucsd.edu//ProteoSAFe/result.jsp?task=ba0b667a2f444d23ad440d86024b55c8&view=cluster_details&protein=2262&show=true	0	800.495	2	S233	1	no matches	0	no matches	0	no matches	0	no matches	0	no matches	no matches	0	0			0						0	0					0
2263	238.18	0	24	PmtA.mzXML	0	https://gnps.ucsd.edu/ProteoSAFe/result.jsp?view=network_displayer&componentindex=24&task=ba0b667a2f444d23ad440d86024b55c8&show=true	2263	15	238.18	0	306828	0	0	0	G1		https://gnps.ucsd.edu//ProteoSAFe/result.jsp?task=ba0b667a2f444d23ad440d86024b55c8&view=cluster_details&protein=2263&show=true	0	193.773	15	24	26	Organic compounds	0.115385	Benzenoids	0.0384615	Phenols	0.0384615	Methoxyphenols	0.0384615	Methoxyphenols	Aromatic homomonocyclic compounds	0.0384615	0.0384615			0						0	0					0
2264	238.168	0	-1	PmtA.mzXML	0	https://gnps.ucsd.edu/ProteoSAFe/result.jsp?view=network_displayer&componentindex=-1&task=ba0b667a2f444d23ad440d86024b55c8&show=true	2264	6	238.168	0	96248	0	0	0	G1		https://gnps.ucsd.edu//ProteoSAFe/result.jsp?task=ba0b667a2f444d23ad440d86024b55c8&view=cluster_details&protein=2264&show=true	0	173.088	6	S234	1	no matches	0	no matches	0	no matches	0	no matches	0	no matches	no matches	0	0			0						0	0					0
2266	239.143	0	-1	PmtD.mzXML|PmtA.mzXML	0	https://gnps.ucsd.edu/ProteoSAFe/result.jsp?view=network_displayer&componentindex=-1&task=ba0b667a2f444d23ad440d86024b55c8&show=true	2266	1	239.143	0	14082	0	1	0	G1,G2		https://gnps.ucsd.edu//ProteoSAFe/result.jsp?task=ba0b667a2f444d23ad440d86024b55c8&view=cluster_details&protein=2266&show=true	0	305.768	2	S235	1	no matches	0	no matches	0	no matches	0	no matches	0	no matches	no matches	0	0			0						0	0					0
2268	239.151	0	7	S1A.mzXML|PmtD.mzXML|PmtA.mzXML	3	https://gnps.ucsd.edu/ProteoSAFe/result.jsp?view=network_displayer&componentindex=7&task=ba0b667a2f444d23ad440d86024b55c8&show=true	2268	2	239.151	0	98071	0	3	0	G1,G2,G4		https://gnps.ucsd.edu//ProteoSAFe/result.jsp?task=ba0b667a2f444d23ad440d86024b55c8&view=cluster_details&protein=2268&show=true	0	184.364	8	7	30	Organic compounds	0.166667	Organic oxygen compounds	0.1	Organooxygen compounds	0.1	Ethers	0.1	Polyethylene glycols	Aliphatic acyclic compounds	0.1	0.1			0						0	0					0
2269	239.151	0	-1	S1A.mzXML|PmtD.mzXML	1	https://gnps.ucsd.edu/ProteoSAFe/result.jsp?view=network_displayer&componentindex=-1&task=ba0b667a2f444d23ad440d86024b55c8&show=true	2269	0	239.151	0	36831	0	1	0	G2,G4		https://gnps.ucsd.edu//ProteoSAFe/result.jsp?task=ba0b667a2f444d23ad440d86024b55c8&view=cluster_details&protein=2269&show=true	0	185.165	2	S236	1	no matches	0	no matches	0	no matches	0	no matches	0	no matches	no matches	0	0			0						0	0					0
2273	239.167	0	16	S1A.mzXML|PmtA.mzXML	2	https://gnps.ucsd.edu/ProteoSAFe/result.jsp?view=network_displayer&componentindex=16&task=ba0b667a2f444d23ad440d86024b55c8&show=true	2273	5	239.167	0	128170	0	0	0	G1,G4		https://gnps.ucsd.edu//ProteoSAFe/result.jsp?task=ba0b667a2f444d23ad440d86024b55c8&view=cluster_details&protein=2273&show=true	0	424.528	7	16	26	Organic compounds	0.307692	Nucleosides, nucleotides, and analogues	0.192308	Purine nucleosides	0.192308	nan	0.192308	Purine nucleosides	Aromatic heteropolycyclic compounds	0.192308	0.230769			0						0	0					0
2285	242.103	0	-1	PmtD.mzXML|PmtA.mzXML	0	https://gnps.ucsd.edu/ProteoSAFe/result.jsp?view=network_displayer&componentindex=-1&task=ba0b667a2f444d23ad440d86024b55c8&show=true	2285	1	242.103	0	16136	0	2	0	G1,G2		https://gnps.ucsd.edu//ProteoSAFe/result.jsp?task=ba0b667a2f444d23ad440d86024b55c8&view=cluster_details&protein=2285&show=true	0	118.778	3	S237	1	no matches	0	no matches	0	no matches	0	no matches	0	no matches	no matches	0	0			0						0	0					0
2286	242.396	0	24	S1A.mzXML|PmtD.mzXML|PmtA.mzXML|PmtG.mzXML	23	https://gnps.ucsd.edu/ProteoSAFe/result.jsp?view=network_displayer&componentindex=24&task=ba0b667a2f444d23ad440d86024b55c8&show=true	2286	6	242.396	0	1115940	0	12	28	G1,G2,G3,G4		https://gnps.ucsd.edu//ProteoSAFe/result.jsp?task=ba0b667a2f444d23ad440d86024b55c8&view=cluster_details&protein=2286&show=true	0	134.43	69	24	26	Organic compounds	0.115385	Benzenoids	0.0384615	Phenols	0.0384615	Methoxyphenols	0.0384615	Methoxyphenols	Aromatic homomonocyclic compounds	0.0384615	0.0384615			0						0	0					0
2288	242.444	0	13	PmtA.mzXML|PmtG.mzXML	0	https://gnps.ucsd.edu/ProteoSAFe/result.jsp?view=network_displayer&componentindex=13&task=ba0b667a2f444d23ad440d86024b55c8&show=true	2288	1	242.444	0	59132	0	0	4	G1,G3		https://gnps.ucsd.edu//ProteoSAFe/result.jsp?task=ba0b667a2f444d23ad440d86024b55c8&view=cluster_details&protein=2288&show=true	0	158.289	5	13	5	no matches	0	no matches	0	no matches	0	no matches	0	no matches	no matches	0	0			0						0	0					0
2290	242.357	0	13	PmtD.mzXML|PmtG.mzXML	0	https://gnps.ucsd.edu/ProteoSAFe/result.jsp?view=network_displayer&componentindex=13&task=ba0b667a2f444d23ad440d86024b55c8&show=true	2290	0	242.357	0	63614	0	1	6	G2,G3		https://gnps.ucsd.edu//ProteoSAFe/result.jsp?task=ba0b667a2f444d23ad440d86024b55c8&view=cluster_details&protein=2290&show=true	0	138.936	7	13	5	no matches	0	no matches	0	no matches	0	no matches	0	no matches	no matches	0	0			0						0	0					0
2292	242.335	0	13	PmtA.mzXML|PmtG.mzXML	0	https://gnps.ucsd.edu/ProteoSAFe/result.jsp?view=network_displayer&componentindex=13&task=ba0b667a2f444d23ad440d86024b55c8&show=true	2292	1	242.335	0	46351	0	0	3	G1,G3		https://gnps.ucsd.edu//ProteoSAFe/result.jsp?task=ba0b667a2f444d23ad440d86024b55c8&view=cluster_details&protein=2292&show=true	0	170.611	4	13	5	no matches	0	no matches	0	no matches	0	no matches	0	no matches	no matches	0	0			0						0	0					0
2294	242.286	0	-1	PmtA.mzXML	0	https://gnps.ucsd.edu/ProteoSAFe/result.jsp?view=network_displayer&componentindex=-1&task=ba0b667a2f444d23ad440d86024b55c8&show=true	2294	5	242.286	0	61257	0	0	0	G1		https://gnps.ucsd.edu//ProteoSAFe/result.jsp?task=ba0b667a2f444d23ad440d86024b55c8&view=cluster_details&protein=2294&show=true	0	736.028	5	S238	1	Organic compounds	1	Organic nitrogen compounds	1	Organonitrogen compounds	1	Quaternary ammonium salts	1	Tetraalkylammonium salts	Aliphatic acyclic compounds	1	1	InChI=1S/C16H36N/c1-5-9-13-17(14-10-6-2,15-11-7-3)16-12-8-4/h5-16H2,1-4H3/q+1	CCCC[N+](CCCC)(CCCC)CCCC	3	http://gnps.ucsd.edu/ProteoSAFe/gnpslibraryspectrum.jsp?SpectrumID=CCMSLIB00003136532	nan	Data deposited by marjo	Isolated	CCMSLIB00003136532	0.907673	8	QQQ	Data from Maria Maansson	Spectral Match to Tetrabutylammonium from NIST14	ESI	0.000991821
2295	243.141	0	-1	PmtA.mzXML	0	https://gnps.ucsd.edu/ProteoSAFe/result.jsp?view=network_displayer&componentindex=-1&task=ba0b667a2f444d23ad440d86024b55c8&show=true	2295	27	243.141	0	524964	0	0	0	G1		https://gnps.ucsd.edu//ProteoSAFe/result.jsp?task=ba0b667a2f444d23ad440d86024b55c8&view=cluster_details&protein=2295&show=true	0	310.119	27	S239	1	no matches	0	no matches	0	no matches	0	no matches	0	no matches	no matches	0	0			0						0	0					0
2296	243.146	0	-1	PmtA.mzXML	0	https://gnps.ucsd.edu/ProteoSAFe/result.jsp?view=network_displayer&componentindex=-1&task=ba0b667a2f444d23ad440d86024b55c8&show=true	2296	3	243.146	0	28197	0	0	0	G1		https://gnps.ucsd.edu//ProteoSAFe/result.jsp?task=ba0b667a2f444d23ad440d86024b55c8&view=cluster_details&protein=2296&show=true	0	257.02	3	S240	1	no matches	0	no matches	0	no matches	0	no matches	0	no matches	no matches	0	0			0						0	0					0
2298	243.137	0	13	S1A.mzXML|PmtA.mzXML	1	https://gnps.ucsd.edu/ProteoSAFe/result.jsp?view=network_displayer&componentindex=13&task=ba0b667a2f444d23ad440d86024b55c8&show=true	2298	1	243.137	0	16357	0	0	0	G1,G4		https://gnps.ucsd.edu//ProteoSAFe/result.jsp?task=ba0b667a2f444d23ad440d86024b55c8&view=cluster_details&protein=2298&show=true	0	309.569	2	13	5	no matches	0	no matches	0	no matches	0	no matches	0	no matches	no matches	0	0			0						0	0					0
2328	244.12	0	-1	PmtD.mzXML|PmtA.mzXML	0	https://gnps.ucsd.edu/ProteoSAFe/result.jsp?view=network_displayer&componentindex=-1&task=ba0b667a2f444d23ad440d86024b55c8&show=true	2328	5	244.12	0	113476	0	2	0	G1,G2		https://gnps.ucsd.edu//ProteoSAFe/result.jsp?task=ba0b667a2f444d23ad440d86024b55c8&view=cluster_details&protein=2328&show=true	0	101.946	7	S241	1	no matches	0	no matches	0	no matches	0	no matches	0	no matches	no matches	0	0			0						0	0					0
2329	244.12	0	-1	PmtD.mzXML|PmtA.mzXML	0	https://gnps.ucsd.edu/ProteoSAFe/result.jsp?view=network_displayer&componentindex=-1&task=ba0b667a2f444d23ad440d86024b55c8&show=true	2329	1	244.12	0	18449	0	1	0	G1,G2		https://gnps.ucsd.edu//ProteoSAFe/result.jsp?task=ba0b667a2f444d23ad440d86024b55c8&view=cluster_details&protein=2329&show=true	0	103.773	2	S242	1	no matches	0	no matches	0	no matches	0	no matches	0	no matches	no matches	0	0			0						0	0					0
2332	245.105	0	14	S1A.mzXML|PmtD.mzXML	3	https://gnps.ucsd.edu/ProteoSAFe/result.jsp?view=network_displayer&componentindex=14&task=ba0b667a2f444d23ad440d86024b55c8&show=true	2332	0	245.105	0	73116	0	2	0	G2,G4		https://gnps.ucsd.edu//ProteoSAFe/result.jsp?task=ba0b667a2f444d23ad440d86024b55c8&view=cluster_details&protein=2332&show=true	0	356.602	5	14	17	Organic compounds	0.176471	Organoheterocyclic compounds	0.117647	Tetracyclines	0.0588235	nan	0.117647	Tetracyclines	Aromatic homopolycyclic compounds	0.0588235	0.0588235	"InChI=1S/C10H16N2O3S/c13-8(14)4-2-1-3-7-9-6(5-16-7)11-10(15)12-9/h6-7,9H,1-5H2,(H,13,14)(H2,11,12,15)/t6-,7-,9-/m0/s1"	O=C(O)CCCC[C@@H]1SC[C@@H]2N=C(O)N[C@H]12	3	http://gnps.ucsd.edu/ProteoSAFe/gnpslibraryspectrum.jsp?SpectrumID=CCMSLIB00010102888	nan	JGI	Commercial	CCMSLIB00010102888	0.835027	6	Orbitrap	Trent Northen	biotin CollisionEnergy:102040	LC-ESI	0.00999451
2335	245.129	0	4	S1A.mzXML|PmtD.mzXML|PmtA.mzXML|PmtG.mzXML	5	https://gnps.ucsd.edu/ProteoSAFe/result.jsp?view=network_displayer&componentindex=4&task=ba0b667a2f444d23ad440d86024b55c8&show=true	2335	3	245.129	0	1485930	0	9	45	G1,G2,G3,G4		https://gnps.ucsd.edu//ProteoSAFe/result.jsp?task=ba0b667a2f444d23ad440d86024b55c8&view=cluster_details&protein=2335&show=true	0	286.319	62	4	35	Organic compounds	0.171429	Organic acids and derivatives	0.171429	Carboxylic acids and derivatives	0.171429	Amino acids, peptides, and analogues	0.171429	Alpha amino acids and derivatives	Aliphatic heteropolycyclic compounds	0.0857143	0.0571429	nan	nan	3	http://gnps.ucsd.edu/ProteoSAFe/gnpslibraryspectrum.jsp?SpectrumID=CCMSLIB00003137749	nan	Data deposited by lfnothias	Isolated	CCMSLIB00003137749	0.928265	11	Q-TOF	Data from Pieter Dorrestein	Spectral Match to Phe-Pro from NIST14	ESI	0
2343	245.163	0	-1	S1A.mzXML	6	https://gnps.ucsd.edu/ProteoSAFe/result.jsp?view=network_displayer&componentindex=-1&task=ba0b667a2f444d23ad440d86024b55c8&show=true	2343	0	245.163	0	109895	0	0	0	G4		https://gnps.ucsd.edu//ProteoSAFe/result.jsp?task=ba0b667a2f444d23ad440d86024b55c8&view=cluster_details&protein=2343&show=true	0	56.4423	6	S243	1	no matches	0	no matches	0	no matches	0	no matches	0	no matches	no matches	0	0			0						0	0					0
2344	245.189	0	4	S1A.mzXML	2	https://gnps.ucsd.edu/ProteoSAFe/result.jsp?view=network_displayer&componentindex=4&task=ba0b667a2f444d23ad440d86024b55c8&show=true	2344	0	245.189	0	37234	0	0	0	G4		https://gnps.ucsd.edu//ProteoSAFe/result.jsp?task=ba0b667a2f444d23ad440d86024b55c8&view=cluster_details&protein=2344&show=true	0	453.227	2	4	35	Organic compounds	0.171429	Organic acids and derivatives	0.171429	Carboxylic acids and derivatives	0.171429	Amino acids, peptides, and analogues	0.171429	Alpha amino acids and derivatives	Aliphatic heteropolycyclic compounds	0.0857143	0.0571429	InChI=1S/C12H24N2O3/c1-5-8(4)10(13)11(15)14-9(12(16)17)6-7(2)3/h7-10H,5-6,13H2,1-4H3,(H,14,15)(H,16,17)/t8-,9-,10-/m0/s1	CC[C@H](C)[C@@H](C(=O)N[C@@H](CC(C)C)C(=O)O)N	3	http://gnps.ucsd.edu/ProteoSAFe/gnpslibraryspectrum.jsp?SpectrumID=CCMSLIB00003136728	nan	Data deposited by lfnothias	Isolated	CCMSLIB00003136728	0.947743	6	QQQ	Data from Pieter Dorrestein	Spectral Match to Ile-Leu from NIST14	ESI	0.00299072
2348	246.093	0	-1	S1A.mzXML	4	https://gnps.ucsd.edu/ProteoSAFe/result.jsp?view=network_displayer&componentindex=-1&task=ba0b667a2f444d23ad440d86024b55c8&show=true	2348	0	246.093	0	45471	0	0	0	G4		https://gnps.ucsd.edu//ProteoSAFe/result.jsp?task=ba0b667a2f444d23ad440d86024b55c8&view=cluster_details&protein=2348&show=true	0	230.19	4	S244	1	no matches	0	no matches	0	no matches	0	no matches	0	no matches	no matches	0	0			0						0	0					0
2350	246.866	0	84	S1A.mzXML|PmtD.mzXML|PmtG.mzXML	3	https://gnps.ucsd.edu/ProteoSAFe/result.jsp?view=network_displayer&componentindex=84&task=ba0b667a2f444d23ad440d86024b55c8&show=true	2350	0	246.866	0	294699	0	3	18	G2,G3,G4		https://gnps.ucsd.edu//ProteoSAFe/result.jsp?task=ba0b667a2f444d23ad440d86024b55c8&view=cluster_details&protein=2350&show=true	0	1809.08	24	84	5	no matches	0	no matches	0	no matches	0	no matches	0	no matches	no matches	0	0			0						0	0					0
2351	247.099	0	-1	PmtD.mzXML	0	https://gnps.ucsd.edu/ProteoSAFe/result.jsp?view=network_displayer&componentindex=-1&task=ba0b667a2f444d23ad440d86024b55c8&show=true	2351	0	247.099	0	63467	0	3	0	G2		https://gnps.ucsd.edu//ProteoSAFe/result.jsp?task=ba0b667a2f444d23ad440d86024b55c8&view=cluster_details&protein=2351&show=true	0	692.494	3	S245	1	no matches	0	no matches	0	no matches	0	no matches	0	no matches	no matches	0	0			0						0	0					0
2355	247.11	0	12	S1A.mzXML	2	https://gnps.ucsd.edu/ProteoSAFe/result.jsp?view=network_displayer&componentindex=12&task=ba0b667a2f444d23ad440d86024b55c8&show=true	2355	0	247.11	0	35100	0	0	0	G4		https://gnps.ucsd.edu//ProteoSAFe/result.jsp?task=ba0b667a2f444d23ad440d86024b55c8&view=cluster_details&protein=2355&show=true	0	406.384	2	12	3	Organic compounds	0.333333	Organic acids and derivatives	0.333333	Carboxylic acids and derivatives	0.333333	Amino acids, peptides, and analogues	0.333333	N-acyl-L-alpha-amino acids	Aromatic heteropolycyclic compounds	0.333333	0.333333	"InChI=1S/C13H14N2O3/c1-8(16)15-12(13(17)18)6-9-7-14-11-5-3-2-4-10(9)11/h2-5,7,12,14H,6H2,1H3,(H,15,16)(H,17,18)/t12-/m0/s1"	CC(=O)N[C@@H](CC1=CNC2=C1C=CC=C2)C(O)=O	1	http://gnps.ucsd.edu/ProteoSAFe/gnpslibraryspectrum.jsp?SpectrumID=CCMSLIB00005464474	nan	Kelly Weldon	Commercial	CCMSLIB00005464474	0.954617	8	Orbitrap	Dorrestein	N-ACETYLTRYPTOPHAN	ESI	0.0019989
2357	247.131	0	8	S1A.mzXML|PmtD.mzXML|PmtA.mzXML	7	https://gnps.ucsd.edu/ProteoSAFe/result.jsp?view=network_displayer&componentindex=8&task=ba0b667a2f444d23ad440d86024b55c8&show=true	2357	2	247.131	0	348770	0	13	0	G1,G2,G4		https://gnps.ucsd.edu//ProteoSAFe/result.jsp?task=ba0b667a2f444d23ad440d86024b55c8&view=cluster_details&protein=2357&show=true	0	149.289	22	8	47	Organic compounds	0.0851064	Organic acids and derivatives	0.0851064	Carboxylic acids and derivatives	0.0851064	Amino acids, peptides, and analogues	0.0851064	Phenylalanine and derivatives	Aromatic homomonocyclic compounds	0.0425532	0.0638298	nan	nan	3	http://gnps.ucsd.edu/ProteoSAFe/gnpslibraryspectrum.jsp?SpectrumID=CCMSLIB00003139268	nan	Data deposited by mjmeehan	Isolated	CCMSLIB00003139268	0.792109	6	Q-TOF	Data from Gabriel Haddad	Spectral Match to Leu-Ile from NIST14	ESI	1.94499
2360	247.147	0	4	PmtD.mzXML|PmtA.mzXML|PmtG.mzXML	0	https://gnps.ucsd.edu/ProteoSAFe/result.jsp?view=network_displayer&componentindex=4&task=ba0b667a2f444d23ad440d86024b55c8&show=true	2360	9	247.147	0	450806	0	1	8	G1,G2,G3		https://gnps.ucsd.edu//ProteoSAFe/result.jsp?task=ba0b667a2f444d23ad440d86024b55c8&view=cluster_details&protein=2360&show=true	0	548.2	18	4	35	Organic compounds	0.171429	Organic acids and derivatives	0.171429	Carboxylic acids and derivatives	0.171429	Amino acids, peptides, and analogues	0.171429	Alpha amino acids and derivatives	Aliphatic heteropolycyclic compounds	0.0857143	0.0571429			0						0	0					0
2367	248.203	0	101	S1A.mzXML|PmtD.mzXML|PmtA.mzXML	6	https://gnps.ucsd.edu/ProteoSAFe/result.jsp?view=network_displayer&componentindex=101&task=ba0b667a2f444d23ad440d86024b55c8&show=true	2367	4	248.203	0	246496	0	8	0	G1,G2,G4		https://gnps.ucsd.edu//ProteoSAFe/result.jsp?task=ba0b667a2f444d23ad440d86024b55c8&view=cluster_details&protein=2367&show=true	0	1284.57	18	101	5	Organic compounds	0.6	Phenylpropanoids and polyketides	0.6	Isoflavonoids	0.6	Isoflav-2-enes	0.6	Isoflavones	Aromatic heteropolycyclic compounds	0.6	0.6			0						0	0					0
2369	248.203	0	-1	S1A.mzXML	2	https://gnps.ucsd.edu/ProteoSAFe/result.jsp?view=network_displayer&componentindex=-1&task=ba0b667a2f444d23ad440d86024b55c8&show=true	2369	0	248.203	0	34113	0	0	0	G4		https://gnps.ucsd.edu//ProteoSAFe/result.jsp?task=ba0b667a2f444d23ad440d86024b55c8&view=cluster_details&protein=2369&show=true	0	1286.65	2	S246	1	no matches	0	no matches	0	no matches	0	no matches	0	no matches	no matches	0	0			0						0	0					0
2371	249.093	0	61	S1A.mzXML	6	https://gnps.ucsd.edu/ProteoSAFe/result.jsp?view=network_displayer&componentindex=61&task=ba0b667a2f444d23ad440d86024b55c8&show=true	2371	0	249.093	0	85306	0	0	0	G4		https://gnps.ucsd.edu//ProteoSAFe/result.jsp?task=ba0b667a2f444d23ad440d86024b55c8&view=cluster_details&protein=2371&show=true	0	321.143	6	61	6	no matches	0	no matches	0	no matches	0	no matches	0	no matches	no matches	0	0			0						0	0					0
2375	249.188	0	-1	PmtG.mzXML	0	https://gnps.ucsd.edu/ProteoSAFe/result.jsp?view=network_displayer&componentindex=-1&task=ba0b667a2f444d23ad440d86024b55c8&show=true	2375	0	249.188	0	9637	0	0	2	G3		https://gnps.ucsd.edu//ProteoSAFe/result.jsp?task=ba0b667a2f444d23ad440d86024b55c8&view=cluster_details&protein=2375&show=true	0	846.286	2	S247	1	no matches	0	no matches	0	no matches	0	no matches	0	no matches	no matches	0	0			0						0	0					0
2378	250.115	0	16	PmtG.mzXML	0	https://gnps.ucsd.edu/ProteoSAFe/result.jsp?view=network_displayer&componentindex=16&task=ba0b667a2f444d23ad440d86024b55c8&show=true	2378	0	250.115	0	15644	0	0	3	G3		https://gnps.ucsd.edu//ProteoSAFe/result.jsp?task=ba0b667a2f444d23ad440d86024b55c8&view=cluster_details&protein=2378&show=true	0	713.272	3	16	26	Organic compounds	0.307692	Nucleosides, nucleotides, and analogues	0.192308	Purine nucleosides	0.192308	nan	0.192308	Purine nucleosides	Aromatic heteropolycyclic compounds	0.192308	0.230769			0						0	0					0
2379	250.194	0	-1	PmtG.mzXML	0	https://gnps.ucsd.edu/ProteoSAFe/result.jsp?view=network_displayer&componentindex=-1&task=ba0b667a2f444d23ad440d86024b55c8&show=true	2379	0	250.194	0	16609	0	0	3	G3		https://gnps.ucsd.edu//ProteoSAFe/result.jsp?task=ba0b667a2f444d23ad440d86024b55c8&view=cluster_details&protein=2379&show=true	0	176.004	3	S248	1	no matches	0	no matches	0	no matches	0	no matches	0	no matches	no matches	0	0			0						0	0					0
2380	251.345	0	-1	PmtA.mzXML	0	https://gnps.ucsd.edu/ProteoSAFe/result.jsp?view=network_displayer&componentindex=-1&task=ba0b667a2f444d23ad440d86024b55c8&show=true	2380	4	251.345	0	31864	0	0	0	G1		https://gnps.ucsd.edu//ProteoSAFe/result.jsp?task=ba0b667a2f444d23ad440d86024b55c8&view=cluster_details&protein=2380&show=true	0	1174.76	4	S249	1	no matches	0	no matches	0	no matches	0	no matches	0	no matches	no matches	0	0			0						0	0					0
2381	251.064	0	-1	S1A.mzXML	2	https://gnps.ucsd.edu/ProteoSAFe/result.jsp?view=network_displayer&componentindex=-1&task=ba0b667a2f444d23ad440d86024b55c8&show=true	2381	0	251.064	0	15868	0	0	0	G4		https://gnps.ucsd.edu//ProteoSAFe/result.jsp?task=ba0b667a2f444d23ad440d86024b55c8&view=cluster_details&protein=2381&show=true	0	39.7715	2	S250	1	no matches	0	no matches	0	no matches	0	no matches	0	no matches	no matches	0	0			0						0	0					0
2382	251.13	0	-1	PmtD.mzXML	0	https://gnps.ucsd.edu/ProteoSAFe/result.jsp?view=network_displayer&componentindex=-1&task=ba0b667a2f444d23ad440d86024b55c8&show=true	2382	0	251.13	0	91251	0	4	0	G2		https://gnps.ucsd.edu//ProteoSAFe/result.jsp?task=ba0b667a2f444d23ad440d86024b55c8&view=cluster_details&protein=2382&show=true	0	290.83	4	S251	1	no matches	0	no matches	0	no matches	0	no matches	0	no matches	no matches	0	0			0						0	0					0
2383	251.13	0	-1	PmtD.mzXML	0	https://gnps.ucsd.edu/ProteoSAFe/result.jsp?view=network_displayer&componentindex=-1&task=ba0b667a2f444d23ad440d86024b55c8&show=true	2383	0	251.13	0	24147	0	2	0	G2		https://gnps.ucsd.edu//ProteoSAFe/result.jsp?task=ba0b667a2f444d23ad440d86024b55c8&view=cluster_details&protein=2383&show=true	0	291.286	2	S252	1	no matches	0	no matches	0	no matches	0	no matches	0	no matches	no matches	0	0			0						0	0					0
2384	251.143	0	-1	PmtG.mzXML	0	https://gnps.ucsd.edu/ProteoSAFe/result.jsp?view=network_displayer&componentindex=-1&task=ba0b667a2f444d23ad440d86024b55c8&show=true	2384	0	251.143	0	146212	0	0	9	G3		https://gnps.ucsd.edu//ProteoSAFe/result.jsp?task=ba0b667a2f444d23ad440d86024b55c8&view=cluster_details&protein=2384&show=true	0	281.885	9	S253	1	no matches	0	no matches	0	no matches	0	no matches	0	no matches	no matches	0	0			0						0	0					0
2385	251.153	0	4	S1A.mzXML|PmtD.mzXML|PmtA.mzXML|PmtG.mzXML	6	https://gnps.ucsd.edu/ProteoSAFe/result.jsp?view=network_displayer&componentindex=4&task=ba0b667a2f444d23ad440d86024b55c8&show=true	2385	2	251.153	0	507070	0	6	16	G1,G2,G3,G4		https://gnps.ucsd.edu//ProteoSAFe/result.jsp?task=ba0b667a2f444d23ad440d86024b55c8&view=cluster_details&protein=2385&show=true	0	90.6905	30	4	35	Organic compounds	0.171429	Organic acids and derivatives	0.171429	Carboxylic acids and derivatives	0.171429	Amino acids, peptides, and analogues	0.171429	Alpha amino acids and derivatives	Aliphatic heteropolycyclic compounds	0.0857143	0.0571429			0						0	0					0
2388	251.17	0	-1	PmtA.mzXML	0	https://gnps.ucsd.edu/ProteoSAFe/result.jsp?view=network_displayer&componentindex=-1&task=ba0b667a2f444d23ad440d86024b55c8&show=true	2388	6	251.17	0	104011	0	0	0	G1		https://gnps.ucsd.edu//ProteoSAFe/result.jsp?task=ba0b667a2f444d23ad440d86024b55c8&view=cluster_details&protein=2388&show=true	0	409.317	6	S254	1	no matches	0	no matches	0	no matches	0	no matches	0	no matches	no matches	0	0			0						0	0					0
2389	251.204	0	45	PmtG.mzXML	0	https://gnps.ucsd.edu/ProteoSAFe/result.jsp?view=network_displayer&componentindex=45&task=ba0b667a2f444d23ad440d86024b55c8&show=true	2389	0	251.204	0	48452	0	0	7	G3		https://gnps.ucsd.edu//ProteoSAFe/result.jsp?task=ba0b667a2f444d23ad440d86024b55c8&view=cluster_details&protein=2389&show=true	0	652.888	7	45	3	Organic compounds	0.333333	Lipids and lipid-like molecules	0.333333	Fatty Acyls	0.333333	Lineolic acids and derivatives	0.333333	Lineolic acids and derivatives	Aliphatic acyclic compounds	0.333333	0.333333			0						0	0					0
2392	252.053	0	46	S1A.mzXML|PmtD.mzXML|PmtA.mzXML	4	https://gnps.ucsd.edu/ProteoSAFe/result.jsp?view=network_displayer&componentindex=46&task=ba0b667a2f444d23ad440d86024b55c8&show=true	2392	4	252.053	0	170655	0	5	0	G1,G2,G4		https://gnps.ucsd.edu//ProteoSAFe/result.jsp?task=ba0b667a2f444d23ad440d86024b55c8&view=cluster_details&protein=2392&show=true	0	43.376	13	46	2	no matches	0	no matches	0	no matches	0	no matches	0	no matches	no matches	0	0			0						0	0					0
2393	252.052	0	151	S1A.mzXML|PmtD.mzXML|PmtA.mzXML	1	https://gnps.ucsd.edu/ProteoSAFe/result.jsp?view=network_displayer&componentindex=151&task=ba0b667a2f444d23ad440d86024b55c8&show=true	2393	2	252.052	0	35811	0	2	0	G1,G2,G4		https://gnps.ucsd.edu//ProteoSAFe/result.jsp?task=ba0b667a2f444d23ad440d86024b55c8&view=cluster_details&protein=2393&show=true	0	43.768	5	151	2	no matches	0	no matches	0	no matches	0	no matches	0	no matches	no matches	0	0			0						0	0					0
2394	252.053	0	151	S1A.mzXML|PmtD.mzXML	1	https://gnps.ucsd.edu/ProteoSAFe/result.jsp?view=network_displayer&componentindex=151&task=ba0b667a2f444d23ad440d86024b55c8&show=true	2394	0	252.053	0	26775	0	1	0	G2,G4		https://gnps.ucsd.edu//ProteoSAFe/result.jsp?task=ba0b667a2f444d23ad440d86024b55c8&view=cluster_details&protein=2394&show=true	0	42.289	2	151	2	no matches	0	no matches	0	no matches	0	no matches	0	no matches	no matches	0	0			0						0	0					0
2396	252.184	0	24	PmtA.mzXML	0	https://gnps.ucsd.edu/ProteoSAFe/result.jsp?view=network_displayer&componentindex=24&task=ba0b667a2f444d23ad440d86024b55c8&show=true	2396	5	252.184	0	133652	0	0	0	G1		https://gnps.ucsd.edu//ProteoSAFe/result.jsp?task=ba0b667a2f444d23ad440d86024b55c8&view=cluster_details&protein=2396&show=true	0	289.802	5	24	26	Organic compounds	0.115385	Benzenoids	0.0384615	Phenols	0.0384615	Methoxyphenols	0.0384615	Methoxyphenols	Aromatic homomonocyclic compounds	0.0384615	0.0384615			0						0	0					0
2404	256.185	0	10	S1A.mzXML|PmtA.mzXML	4	https://gnps.ucsd.edu/ProteoSAFe/result.jsp?view=network_displayer&componentindex=10&task=ba0b667a2f444d23ad440d86024b55c8&show=true	2404	8	256.185	0	146508	0	0	0	G1,G4		https://gnps.ucsd.edu//ProteoSAFe/result.jsp?task=ba0b667a2f444d23ad440d86024b55c8&view=cluster_details&protein=2404&show=true	0	531.57	12	10	6	Organic compounds	0.166667	Lipids and lipid-like molecules	0.166667	Steroids and steroid derivatives	0.166667	Androstane steroids	0.166667	Androgens and derivatives	Aliphatic homopolycyclic compounds	0.166667	0.166667	1S/C19H32O2/c1-18-9-7-13(20)11-12(18)3-4-14-15-5-6-17(21)19(15,2)10-8-16(14)18/h12-17,20-21H,3-11H2,1-2H3/t12-,13-,14?,15?,16?,17+,18?,19?/m1/s1	OC(C4)CC([H])(C3)C(C)(C4)C(C2)C(C3)C(C1)C(C)(C2)C(O)C1	3	http://gnps.ucsd.edu/ProteoSAFe/gnpslibraryspectrum.jsp?SpectrumID=CCMSLIB00000213334	nan	Massbank	Isolated	CCMSLIB00000213334	0.838266	6	LC-APPI-QQ	Putative Massbank Match	Massbank:FFF00145 5-beta-Androstane-3-alpha,17-beta-diol|Etiocholane-3-alpha,17-beta-diol	ESI	1.11499
2407	254.121	0	-1	PmtA.mzXML|PmtG.mzXML	0	https://gnps.ucsd.edu/ProteoSAFe/result.jsp?view=network_displayer&componentindex=-1&task=ba0b667a2f444d23ad440d86024b55c8&show=true	2407	1	254.121	0	86809	0	0	3	G1,G3		https://gnps.ucsd.edu//ProteoSAFe/result.jsp?task=ba0b667a2f444d23ad440d86024b55c8&view=cluster_details&protein=2407&show=true	0	334.848	4	S255	1	Organic compounds	1	Organoheterocyclic compounds	1	Benzopyrans	1	1-benzopyrans	1	Chromeno[2,3-b]pyridines	Aromatic heteropolycyclic compounds	1	1	InChI=1S/C15H13NO3/c1-9(15(17)18)10-4-5-13-12(7-10)8-11-3-2-6-16-14(11)19-13/h2-7,9H,8H2,1H3,(H,17,18)	C1=CN=C2C(=C1)CC3=C(O2)C=CC(=C3)C(C(O)=O)C	1	http://gnps.ucsd.edu/ProteoSAFe/gnpslibraryspectrum.jsp?SpectrumID=CCMSLIB00000078359	nan	Garg_Neha	Commercial	CCMSLIB00000078359	0.817523	9	qTof	Dorrestein	Pranoprofen	LC-ESI	1.97598
2414	254.164	0	24	S1A.mzXML|PmtD.mzXML|PmtA.mzXML|PmtG.mzXML	8	https://gnps.ucsd.edu/ProteoSAFe/result.jsp?view=network_displayer&componentindex=24&task=ba0b667a2f444d23ad440d86024b55c8&show=true	2414	9	254.164	0	1128300	0	11	20	G1,G2,G3,G4		https://gnps.ucsd.edu//ProteoSAFe/result.jsp?task=ba0b667a2f444d23ad440d86024b55c8&view=cluster_details&protein=2414&show=true	0	71.5411	48	24	26	Organic compounds	0.115385	Benzenoids	0.0384615	Phenols	0.0384615	Methoxyphenols	0.0384615	Methoxyphenols	Aromatic homomonocyclic compounds	0.0384615	0.0384615			0						0	0					0
2415	254.165	0	24	PmtG.mzXML	0	https://gnps.ucsd.edu/ProteoSAFe/result.jsp?view=network_displayer&componentindex=24&task=ba0b667a2f444d23ad440d86024b55c8&show=true	2415	0	254.165	0	25054	0	0	4	G3		https://gnps.ucsd.edu//ProteoSAFe/result.jsp?task=ba0b667a2f444d23ad440d86024b55c8&view=cluster_details&protein=2415&show=true	0	89.7917	4	24	26	Organic compounds	0.115385	Benzenoids	0.0384615	Phenols	0.0384615	Methoxyphenols	0.0384615	Methoxyphenols	Aromatic homomonocyclic compounds	0.0384615	0.0384615			0						0	0					0
2417	255.069	0	101	S1A.mzXML|PmtA.mzXML|PmtG.mzXML	8	https://gnps.ucsd.edu/ProteoSAFe/result.jsp?view=network_displayer&componentindex=101&task=ba0b667a2f444d23ad440d86024b55c8&show=true	2417	4	255.069	0	786338	0	0	7	G1,G3,G4		https://gnps.ucsd.edu//ProteoSAFe/result.jsp?task=ba0b667a2f444d23ad440d86024b55c8&view=cluster_details&protein=2417&show=true	0	467.808	19	101	5	Organic compounds	0.6	Phenylpropanoids and polyketides	0.6	Isoflavonoids	0.6	Isoflav-2-enes	0.6	Isoflavones	Aromatic heteropolycyclic compounds	0.6	0.6	InChI=1S/C15H10O4/c16-10-3-1-9(2-4-10)13-8-19-14-7-11(17)5-6-12(14)15(13)18/h1-8,16-17H	c1cc(ccc1c2coc3cc(ccc3c2=O)O)O	1	http://gnps.ucsd.edu/ProteoSAFe/gnpslibraryspectrum.jsp?SpectrumID=CCMSLIB00006118321	nan	Data Collector	Isolated	CCMSLIB00006118321	0.959791	13	Orbitrap	PI	Daidzein - 40.0 eV	ESI	0.00369263
2418	255.069	0	101	PmtG.mzXML	0	https://gnps.ucsd.edu/ProteoSAFe/result.jsp?view=network_displayer&componentindex=101&task=ba0b667a2f444d23ad440d86024b55c8&show=true	2418	0	255.069	0	260648	0	0	4	G3		https://gnps.ucsd.edu//ProteoSAFe/result.jsp?task=ba0b667a2f444d23ad440d86024b55c8&view=cluster_details&protein=2418&show=true	0	433.386	4	101	5	Organic compounds	0.6	Phenylpropanoids and polyketides	0.6	Isoflavonoids	0.6	Isoflav-2-enes	0.6	Isoflavones	Aromatic heteropolycyclic compounds	0.6	0.6	InChI=1S/C15H10O4/c16-10-3-1-9(2-4-10)13-8-19-14-7-11(17)5-6-12(14)15(13)18/h1-8,16-17H	c1cc(ccc1c2coc3cc(ccc3c2=O)O)O	1	http://gnps.ucsd.edu/ProteoSAFe/gnpslibraryspectrum.jsp?SpectrumID=CCMSLIB00006118321	nan	Data Collector	Isolated	CCMSLIB00006118321	0.774429	8	Orbitrap	PI	Daidzein - 40.0 eV	ESI	0.00369263
2419	255.069	0	-1	PmtG.mzXML	0	https://gnps.ucsd.edu/ProteoSAFe/result.jsp?view=network_displayer&componentindex=-1&task=ba0b667a2f444d23ad440d86024b55c8&show=true	2419	0	255.069	0	27322	0	0	2	G3		https://gnps.ucsd.edu//ProteoSAFe/result.jsp?task=ba0b667a2f444d23ad440d86024b55c8&view=cluster_details&protein=2419&show=true	0	436.358	2	S256	1	no matches	0	no matches	0	no matches	0	no matches	0	no matches	no matches	0	0			0						0	0					0
2422	255.162	0	-1	S1A.mzXML|PmtA.mzXML	2	https://gnps.ucsd.edu/ProteoSAFe/result.jsp?view=network_displayer&componentindex=-1&task=ba0b667a2f444d23ad440d86024b55c8&show=true	2422	2	255.162	0	68882	0	0	0	G1,G4		https://gnps.ucsd.edu//ProteoSAFe/result.jsp?task=ba0b667a2f444d23ad440d86024b55c8&view=cluster_details&protein=2422&show=true	0	421.017	4	S257	1	no matches	0	no matches	0	no matches	0	no matches	0	no matches	no matches	0	0			0						0	0					0
2423	255.162	0	-1	S1A.mzXML|PmtA.mzXML	2	https://gnps.ucsd.edu/ProteoSAFe/result.jsp?view=network_displayer&componentindex=-1&task=ba0b667a2f444d23ad440d86024b55c8&show=true	2423	2	255.162	0	34850	0	0	0	G1,G4		https://gnps.ucsd.edu//ProteoSAFe/result.jsp?task=ba0b667a2f444d23ad440d86024b55c8&view=cluster_details&protein=2423&show=true	0	761.605	4	S258	1	no matches	0	no matches	0	no matches	0	no matches	0	no matches	no matches	0	0			0						0	0					0
[truncated: 1,082 more rows]
[truncated: 8 more columns]

## Sheet: S4_relative_bacterial_abundance
OTU	Sample	Abundance	Kingdom	Phylum
286	Pmt2_S287	60.8947	Bacteria	Proteobacteria
1883	Pmt2_S287	25.4055	Bacteria	Actinobacteria
2527989	Pmt2_S287	3.59839	Bacteria	Planctomycetes
[truncated: 77 more rows]

## Sheet: S5_relative_actino_abundance
OTU	Sample	Abundance	Kingdom	Phylum	Class	Order	Family	Genus
[truncated: 444 more rows]

[truncated: 58 more sheets: S6_Values_PMT, S6_Values_Topaz_mtn, S6_KO_Modules, S6_Central_carb_metabolism, S6_Other_carb_metabolism, S6_Carbon fixation, S6_Methane metabolism, S6_Nitrogen metabolism, S6_Sulfur_metabolism, S6_ATP_Synthesis, S6_Fatty acid metabolism, S6_Sterol synthesis, S6_Lipid Metabolism, S6_Purine Metabolism, S6_Pyrimidine Metabolism, S6_Serine&threonine_metabolism, S6_Cysteine&methionine metabol, S6_Branch-chain aminoacid metab, S6_Lysine metabolism, S6_Arginine&proline metabolism …]
